# Supplementary material for: Dynamic changes of fecal microbiota in a weight-change model of Bama minipigs
Source: Front Microbiol. 2023 Oct 20;14:1239847. doi: 10.3389/fmicb.2023.1239847 (PMC10623433; doi:10.3389/fmicb.2023.1239847)
Supplement: Supplementary file 1 [file Table_1.XLSX]

## Sheet: Sheet1
Table S1. Dietary macronutrient content
Type	Digestible energy (MJ/kg)	Crude protein (%)	Crude fat (%)	Crude fiber (%)	Lysine (%)	Methionine + Cystine (%)	Threonine (%)	Tryptophan (%)	Leucine (%)	Calcium (%)	Phosphorus (%)
Basic diet	12.9	13.46	2	2.7	0.55	0.51	0.55	0.18	0.4	0.84	0.53
High-fat diet	15.12	11.26	16.8	4.12	0.5	0.4	0.4	0.1	0.4	0.6	0.2
