# Supplementary material for: Dynamic changes of fecal microbiota in a weight-change model of Bama minipigs
Source: Front Microbiol. 2023 Oct 20;14:1239847. doi: 10.3389/fmicb.2023.1239847 (PMC10623433; doi:10.3389/fmicb.2023.1239847)
Supplement: Supplementary file 2 [file Table_2.XLSX]

## Sheet: sample_data
Table S2. Sample information and sequencing statistics.
Group	Week	Replicates	Pig_id	Sample_ID	Weight (Kg)	Data information
						Clean reads	No. of features	No. of Genus	Shannon
Weigh gain	0	1	BH12	W0BH12	71	59114	884	172	8.57548
		2	BH16	W0-BH16	72	60782	852	167	7.79827
		3	BH18	W0-BH18	75	42521	852	156	8.65536
		4	BH2	W0BH2	68	66823	999	185	8.81811
		5	BH20	W0-BH20	78	56762	977	177	8.77691
		6	BH21	W0-BH21	78	64951	958	169	8.18284
		7	BH22	W0BH22	75	55875	869	157	8.49077
		8	BH23	W0-BH23	74	61011	878	161	8.45508
		9	BH25	W0BH25	90	61127	890	162	8.28711
		10	BH26	W0BH26	70	65541	873	160	7.95481
		11	BH27	W0-BH27	73	51451	970	166	8.43031
		12	BH28	W0-BH28	80	66761	911	169	8.01719
		13	BH3	W0BH3	73	57788	893	166	8.77056
		14	BH30	W0BH30	63	59056	731	145	8.0525
		15	BH31	W0-BH31	65	41446	830	158	8.35301
		16	BH33	W0-BH33	73	58657	907	171	8.16315
		17	BH34	W0-BH34	82	50382	987	170	8.62081
		18	BH36	W0-BH36	77	57800	925	174	8.16801
		19	BH37	W0-BH37	77	61518	943	177	8.49579
		20	BH38	W0-BH38	79	63946	989	163	8.44024
		21	BH39	W0-BH39	83	58233	980	166	8.63854
		22	BH40	W0-BH40	81	63150	991	172	8.60195
		23	BH41	W0-BH41	77	65664	1103	174	8.8111
		24	BH43	W0-BH43	90	59628	1027	170	8.67673
		25	BH44	W0-BH44	85	54876	898	156	8.22959
		26	BH45	W0BH45	76	56992	806	161	8.10518
		27	BH47	W0BH47	74	54361	792	156	8.05161
		28	BH48	W0BH48	79	54966	882	167	8.78762
		29	BH7	W0BH7	64	64592	842	166	8.23796
		30	BH8	W0BH8	77	56403	822	162	8.32802
		31	BJ1	W0BR1	67	61156	964	167	8.36052
		32	BJ10	W0BR10	62	61997	921	163	8.57666
		33	BJ2	W0BR2	64	60102	915	173	8.77825
		34	BJ3	W0BR3	81	61907	746	161	7.67794
		35	BJ4	W0BR4	65	54416	979	169	8.54745
		36	BJ5	W0BR5	55	53990	832	154	8.37008
		37	BJ6	W0BR6	69	55420	696	143	7.91267
		38	BJ7	W0BR7	81	67875	899	167	8.69702
		39	BJ8	W0BR8	65	61946	973	158	8.74458
		40	BJ9	W0BR9	81	66861	797	161	8.1295
	3	1	BH12	W2BH12	76.3	60657	740	149	8.17086
		2	BH16	W2-BH16	83.1	66404	752	142	7.4142
		3	BH18	W2BH18	83.1	59618	892	162	8.41682
		4	BH2	W2BH2	75.7	61476	862	163	8.38381
		5	BH20	W2-BH20	84.7	65504	923	162	8.3559
		6	BH21	W2-BH21	93.1	62091	722	152	7.37971
		7	BH22	W2BH22	83.1	56400	774	156	8.28421
		8	BH23	W2-BH23	84.8	53305	710	140	7.83381
		9	BH25	W2BH25	72.2	56540	751	153	7.76773
		10	BH26	W2BH26	79.1	64971	830	164	8.28983
		11	BH27	W2-BH27	88.2	56813	891	165	8.30905
		12	BH28	W2-BH28	80.5	60253	824	155	8.01546
		13	BH3	W2BH3	77.2	58876	815	146	7.74583
		14	BH31	W2-BH31	83.9	65093	828	162	7.9099
		15	BH33	W2-BH33	91.7	66728	809	146	7.77565
		16	BH34	W2-BH34	87.5	60922	914	165	8.30351
		17	BH36	W2-BH36	86.8	50532	938	167	8.58951
		18	BH37	W2-BH37	87.4	57427	835	159	8.09694
		19	BH38	W2-BH38	91.5	57108	971	169	8.64694
		20	BH39	W2-BH39	93.3	69695	868	151	7.99736
		21	BH40	W2-BH40	92.3	54648	962	164	8.6743
		22	BH41	W2-BH41	91.2	55817	917	164	8.52465
		23	BH43	W2BH43	91.1	66881	798	159	8.02924
		24	BH44	W2-BH44	93.3	46154	859	155	8.15516
		25	BH47	W2-BH47	93.6	61396	926	162	8.38052
		26	BH48	W2BH48	98.1	62873	789	150	8.21861
		27	BH7	W2BH7	73.1	65929	809	155	8.37799
		28	BH8	W2BH8	82.3	68837	783	153	8.15473
		29	BJ1	W2BR1	78.6	55883	717	144	7.58868
		30	BJ10	W2BR10	76.3	56814	706	148	7.86921
		31	BJ2	W2BR2	76.6	61420	875	162	8.55658
		32	BJ3	W2BR3	85.7	56419	791	154	8.22131
		33	BJ4	W2BR4	69	69094	953	164	8.41443
		34	BJ5	W2BR5	70.4	60487	755	149	7.95966
		35	BJ6	W2BR6	77.5	55160	785	160	8.25566
		36	BJ7	W2BR7	88.7	65513	870	157	8.54583
		37	BJ8	W2BR8	78.1	60817	864	159	8.27968
		38	BJ9	W2BR9	89.3	60751	764	150	7.89988
	5	1	BH12	W4BH12	86	59792	781	142	8.11737
		2	BH16	W4-BH16	89.9	64954	869	174	8.02254
		3	BH18	W4BH18	89	62222	845	147	8.40698
		4	BH2	W4BH2	84	53947	824	153	8.43344
		5	BH20	W4-BH20	99	50535	875	165	8.55522
		6	BH21	W4-BH21	101	66632	797	157	7.83491
		7	BH22	W4BH22	90.6	62898	912	174	8.63711
		8	BH23	W4-BH23	83	60812	808	153	8.26173
		9	BH25	W4BH25	80.5	60590	698	134	7.31447
		10	BH26	W4BH26	87.6	57073	730	154	8.20494
		11	BH27	W4-BH27	99	57754	832	155	8.27409
		12	BH28	W4-BH28	91	65027	706	160	7.26914
		13	BH3	W4BH3	87	61058	875	157	8.61283
		14	BH30	W4BH30	98	59879	781	156	7.88508
		15	BH31	W4-BH31	94	59556	808	151	7.92656
		16	BH33	W4-BH33	97	56892	772	153	7.86931
		17	BH34	W4-BH34	95	59684	862	153	8.39584
		18	BH36	W4-BH36	93	69415	787	156	7.95048
		19	BH37	W4-BH37	106	48202	789	154	8.16403
		20	BH38	W4-BH38	106	59260	609	144	6.32148
		21	BH39	W4-BH39	105	55600	804	157	8.08699
		22	BH40	W4-BH40	101	62186	848	163	8.23573
		23	BH41	W4-BH41	100.5	56747	869	157	8.53251
		24	BH44	W4-BH44	112	63334	856	161	8.23158
		25	BH45	W4BH45	104	57132	739	150	8.06517
		26	BH47	W4BH47	104	69181	864	164	8.32433
		27	BH48	W4BH48	118	53259	713	142	7.95953
		28	BH7	W4BH7	81	50130	734	137	8.03588
		29	BH8	W4BH8	86	64978	752	144	8.01361
		30	BJ1	W4BR1	83	49262	737	156	8.15685
		31	BJ10	W4BR10	85.6	61954	782	154	7.84813
		32	BJ2	W4BR2	79	68157	877	165	8.5958
		33	BJ3	W4BR3	95	48710	705	146	8.23081
		34	BJ4	W4BR4	82	59894	697	145	7.57641
		35	BJ5	W4BR5	78	57342	826	162	8.34769
		36	BJ7	W4BR7	93	61616	640	138	7.43605
		37	BJ8	W4BR8	84	56872	794	156	7.93938
		38	BJ9	W4BR9	92	60708	723	150	7.771
	9	1	BH12	W7-BH12	98.7	55370	857	152	8.49959
		2	BH16	W7-BH16	102.9	41463	807	181	8.43519
		3	BH18	W7-BH18	101.5	53106	879	167	8.56316
		4	BH20	W7-BH20	106	45789	826	155	8.52064
		5	BH21	W7-BH21	110.8	47476	765	147	8.1119
		6	BH22	W7-BH22	106	45860	722	132	7.76464
		7	BH23	W7-BH23	103.5	43941	723	172	7.9111
		8	BH26	W7-BH26	100	50586	815	155	8.42685
		9	BH27	W7-BH27	114.6	43468	774	173	8.14214
		10	BH28	W7-BH28	95.5	55291	777	171	7.58625
		11	BH31	W7-BH31	104.4	35142	841	171	8.66113
		12	BH33	W7-BH33	109.5	33572	787	173	8.2738
		13	BH34	W7-BH34a	110.6	36391	969	179	8.75342
		14	BH34	W7-BH34b	110.6	53385	804	158	8.28551
		15	BH36	W7-BH36	108.2	39975	908	163	8.59176
		16	BH37	W7-BH37	123.8	40893	829	154	8.53784
		17	BH38	W7-BH38	118	48935	976	168	8.71441
		18	BH39	W7-BH39	120	50640	942	205	8.61547
		19	BH40	W7-BH40	118	45195	799	149	8.38685
		20	BH41	W7-BH41	114.5	47965	838	169	8.14441
		21	BH43	W7-BH43	106	47383	865	161	8.49035
		22	BH44	W7-BH44	125	37145	839	178	8.27751
		23	BH45	W7-BH45	123.5	55230	946	168	8.58129
		24	BH47	W7-BH47	129	53571	881	155	8.41685
		25	BH48	W7-BH48	139	57726	730	148	7.9051
		26	BH7	W7-BH7	89	55370	870	169	8.44501
		27	BJ1	W7BR1	90.7	52518	887	171	8.58707
		28	BJ10	W7BR10	99	54539	943	200	8.40971
		29	BJ2	W7BR2	95.5	53738	821	151	8.39694
		30	BJ3	W7BR3	101	42060	850	156	8.4586
		31	BJ4	W7BR4	89.3	50843	796	153	7.90268
		32	BJ5	W7BR5	92.7	46075	931	169	8.86318
		33	BJ6	W7BR6	104.5	62061	867	158	8.36913
		34	BJ7	W7BR7	99	57051	901	161	8.52641
		35	BJ8	W7BR8	97.3	39902	902	193	8.78452
		36	BJ9	W7BR9	105.5	45380	925	188	8.57754
	13	1	BH12	W10BH12	99	59557	761	155	7.71642
		2	BH16	W10-BH16	103	48918	937	184	8.72909
		3	BH18	W10BH18	108	62526	888	168	8.61402
		4	BH2	W10BH2	86	62972	1001	183	8.7883
		5	BH20	W10-BH20	112	66298	940	180	8.61803
		6	BH21	W10-BH21	115	67147	966	176	8.52811
		7	BH22	W10BH22	118	58570	980	176	8.91109
		8	BH23	W10-BH23	115	49171	793	156	7.80185
		9	BH25	W10BH25	107	53700	760	155	8.39995
		10	BH26	W10BH26	112	67065	823	167	8.15444
		11	BH27	W10-BH27	125	70176	968	154	8.43717
		12	BH28	W10-BH28	108.7	45082	726	152	7.50842
		13	BH3	W10BH3	93	61337	846	169	8.49625
		14	BH30	W10BH30	127	61900	856	177	8.45541
		15	BH31	W10-BH31	117	45614	867	179	8.21958
		16	BH33	W10-BH33	115	40149	918	182	8.76343
		17	BH34	W10-BH34	123	43164	843	187	8.31238
		18	BH36	W10-BH36	118	49158	906	165	8.5761
		19	BH37	W10-BH37	110	47546	770	174	8.01004
		20	BH38	W10-BH38	125	37835	859	153	8.49704
		21	BH39	W10-BH39	127	38285	713	150	7.88982
		22	BH40	W10-BH40	131	48694	913	157	8.37884
		23	BH41	W10-BH41	127	36105	906	178	8.70005
		24	BH43	W10BH43	99	66744	807	160	8.20261
		25	BH44	W10-BH44	141	48390	821	169	8.13005
		26	BH45	W10BH45	124	68435	859	155	8.31402
		27	BH47	W10BH47	140	59306	839	159	8.32969
		28	BH48	W10BH48	145	58025	810	161	8.29066
		29	BJ1	W10BR1	96	67232	958	177	8.40639
		30	BJ10	W10BR10	103	59627	836	158	8.42877
		31	BJ2	W10BR2	99	59889	875	165	8.68711
		32	BJ3	W10BR3	101	68723	781	153	8.00478
		33	BJ4	W10BR4	92	59402	854	164	8.26804
		34	BJ5	W10BR5	102	63620	957	162	8.87969
		35	BJ6	W10BR6	103	54709	807	159	8.5676
		36	BJ7	W10BR7	108	55735	701	142	8.02432
		37	BJ8	W10BR8	110	61963	1014	176	8.83941
		38	BJ9	W10BR9	107	68671	690	152	7.45098
	15	1	BH18	W12-BH18	103.5	55274	736	156	7.59648
		2	BH23	W12-BH23	114.8	62181	812	166	8.2051
		3	BH36	W12-BH36	110.2	51256	676	163	7.54076
		4	BH40	W12-BH40	130	44045	861	181	8.59929
		5	BH44	W12-BH44	142.2	61205	764	164	7.75797
		6	BH45	W12-BH45	136.7	62883	863	167	8.30994
		7	BJ1	W12BR1	96	48052	548	155	6.88978
		8	BJ4	W12BR4	94.1	56516	769	179	7.63188
		9	BJ6	W12BR6	111.8	44750	813	179	8.32301
		10	BH37	W16-BH37	135.7	64499	807	142	8.08755
		11	BH41	W16-BH41	128.6	58982	834	153	8.27782
		12	BH2	W20BH2	93.5	62934	810	174	8.2814
		13	BH43	W4BH43	107.3	53411	841	155	8.62996
	17	1	BH12	W14-BH12	103	66705	951	181	8.40369
		2	BH16	W14-BH16	112	72461	900	176	7.79881
		3	BH18	W14-BH18	120	65103	912	175	8.142
		4	BH20	W14-BH20	121	62791	905	162	8.36294
		5	BH21	W14-BH21	120	61346	764	163	7.34206
		6	BH22	W14-BH22	127	62562	847	180	7.8992
		7	BH23	W14-BH23	122	72195	929	168	8.19779
		8	BH26	W14-BH26	123	66427	985	186	8.37292
		9	BH27	W14-BH27	136	68381	831	165	8.16542
		10	BH28	W14-BH28	120	58191	937	168	8.53548
		11	BH31	W14-BH31	120	58330	907	153	8.47184
		12	BH33	W14-BH33	129	57847	824	153	8.09741
		13	BH34	W14-BH34	134	65271	928	157	8.17408
		14	BH36	W14-BH36	131	69151	866	159	8.19122
		15	BH37	W14-BH37	140	66779	774	161	7.23032
		16	BH38	W14-BH38	139	61196	999	177	8.58489
		17	BH39	W14-BH39	141	66701	896	169	8.16972
		18	BH40	W14-BH40	142	56286	934	171	8.47423
		19	BH41	W14-BH41	136	67156	954	169	8.34175
		20	BH43	W14-BH43	124	67215	1034	183	8.8405
		21	BH44	W14-BH44	145	66033	879	164	8.2295
		22	BH45	W14-BH45	149	64900	1020	176	8.65504
		23	BH47	W14-BH47	159	60353	936	171	8.45093
		24	BH48	W14-BH48	169	62317	882	171	8.42135
		25	BH7	W14-BH7	103	60991	1042	188	8.88773
		26	BJ1	W14BR1	98	58518	961	176	8.69165
		27	BJ10	W14BR10	117	67808	959	167	8.43716
		28	BJ2	W14BR2	106	71471	905	178	8.47173
		29	BJ3	W14BR3	111	67871	848	170	8.10508
		30	BJ4	W14BR4	97.5	68907	877	163	8.18628
		31	BJ5	W14BR5	107	62256	883	168	8.36187
		32	BJ6	W14BR6	103	69938	791	175	7.03429
		33	BJ7	W14BR7	103	62444	923	158	8.55896
		34	BJ9	W14BR9	115	69059	1005	176	8.7766
	20	1	BH12	W16BH12	108	60697	893	182	8.5274
		2	BH16	W16-BH16	113	66952	840	163	8.1922
		3	BH18	W16BH18	119	54426	874	181	8.53589
		4	BH2	W16BH2	96	57218	664	149	7.88074
		5	BH20	W16-BH20	123	65353	877	157	8.22779
		6	BH21	W16-BH21	123	69662	744	151	7.48674
		7	BH22	W16BH22	127	67406	820	161	8.29058
		8	BH23	W16-BH23	124	67200	848	165	8.24502
		9	BH25	W16BH25	118	66660	897	190	8.32205
		10	BH26	W16BH26	120	56028	782	176	8.1909
		11	BH27	W16-BH27	139	68692	901	164	8.3922
		12	BH28	W16-BH28	118	65793	901	156	8.6383
		13	BH3	W16BH3	99	57746	834	165	8.64253
		14	BH30	W16BH30	121	57338	855	187	8.4761
		15	BH31	W16-BH31	125	50233	828	168	8.32281
		16	BH33	W16-BH33	131	60412	779	147	8.09312
		17	BH34	W16-BH34	128	63807	903	156	8.21649
		18	BH36	W16-BH36	128	63878	647	146	6.50588
		19	BH38	W16-BH38	136	64506	898	168	8.4881
		20	BH39	W16-BH39	137	63671	845	158	8.10385
		21	BH40	W16-BH40	141	65759	740	139	7.8714
		22	BH43	W16BH43	133	60792	924	177	8.56201
		23	BH44	W16-BH44	150	58359	781	150	7.70126
		24	BH45	W16BH45	144	60724	844	172	8.30071
		25	BH47	W16BH47	159	58618	864	167	8.39217
		26	BH48	W16BH48	165	56132	827	166	8.23963
		27	BH7	W16BH7	106	59317	885	172	8.57078
		28	BH8	W16BH8	108	53902	802	161	8.35737
		29	BJ1	W16BR1	100	60588	881	157	8.62358
		30	BJ10	W16BR10	117	67977	927	180	8.33313
		31	BJ2	W16BR2	105	66315	887	166	8.43431
		32	BJ3	W16BR3	106	69162	750	156	7.83435
		33	BJ4	W16BR4	101	61172	857	160	8.16588
		34	BJ5	W16BR5	106	59104	872	166	8.49283
		35	BJ6	W16BR6	99	56648	758	166	7.99864
		36	BJ7	W16BR7	118	63760	881	173	8.38935
		37	BJ8	W16BR8	115	70259	663	155	6.22162
		38	BJ9	W16BR9	113	54846	828	188	8.44218
	22	1	BH12	W18BH12	112.9	56108	882	166	8.58526
		2	BH18	W18BH18	120.2	62778	846	166	8.27778
		3	BH2	W18BH2	99.4	57194	834	173	8.49497
		4	BH20	W18-BH20	123.7	41605	680	150	7.72803
		5	BH21	W18-BH21	124.2	65162	689	140	7.38937
		6	BH23	W18-BH23	126.7	64491	755	150	7.74433
		7	BH25	W18BH25	122.6	61978	907	193	8.30164
		8	BH26	W18BH26	123	62588	887	179	8.30078
		9	BH27	W18-BH27	123.2	64707	831	155	8.3198
		10	BH28	W18-BH28	120.5	63292	700	157	7.04047
		11	BH3	W18BH3	95.4	60372	834	165	8.49964
		12	BH30	W18BH30	143.3	62130	883	177	8.43883
		13	BH31	W18-BH31	130.5	73808	965	167	8.58712
		14	BH33	W18-BH33	136	67029	800	163	7.6231
		15	BH36	W18-BH36	131.8	67103	739	161	7.85162
		16	BH37	W18-BH37	140.3	58802	745	157	7.95242
		17	BH38	W18-BH38	140	61275	852	172	8.03203
		18	BH39	W18-BH39	103.3	64593	573	155	6.32396
		19	BH40	W18-BH40	144.4	59052	805	152	8.15776
		20	BH41	W18-BH41	147.5	64394	745	170	7.42727
		21	BH43	W18BH43	140.9	66013	877	171	8.25159
		22	BH44	W18-BH44	152.7	62160	906	164	8.57698
		23	BH45	W18BH45	153	53858	864	179	8.54767
		24	BH47	W18BH47	163.7	67998	793	169	8.07625
		25	BH48	W18BH48	167.3	60625	798	164	7.92786
		26	BH7	W18BH7	104	53580	876	174	8.55725
		27	BH8	W18BH8	108.4	62691	880	189	8.46908
		28	BJ1	W18BR1	108	68155	899	169	8.40146
		29	BJ10	W18BR10	122.3	61338	790	175	8.07215
		30	BJ2	W18BR2	105.9	53856	781	156	8.28216
		31	BJ3	W18BR3	104	68063	865	174	8.13067
		32	BJ4	W18BR4	106.7	56900	807	149	8.39291
		33	BJ5	W18BR5	126.7	59488	817	170	8.36691
		34	BJ6	W18BR6	109.4	56780	881	168	8.40232
		35	BJ7	W18BR7	113.8	57425	902	166	8.55874
		36	BJ8	W18BR8	118.6	46468	725	139	8.0004
		37	BJ9	W18BR9	113.4	55375	861	186	8.59379
	24	1	BH12	W20BH12	119	66573	876	172	8.23359
		2	BH16	W20-BH16	130	58777	797	169	7.94618
		3	BH18	W20BH18	127	51751	827	159	8.44767
		4	BH20	W20-BH20	130	52758	902	171	8.64947
		5	BH21	W20-BH21	130	62014	686	166	6.81903
		6	BH22	W20BH22	130	64289	910	170	8.55213
		7	BH23	W20-BH23	130.8	56026	679	175	7.17815
		8	BH25	W20BH25	131.7	66196	1072	192	8.88057
		9	BH26	W20BH26	131	56830	810	170	8.17966
		10	BH27	W20-BH27	132	55365	550	152	5.64603
		11	BH28	W20-BH28	130	66539	734	164	6.89493
		12	BH3	W20BH3	100	64438	843	165	8.25174
		13	BH30	W20BH30	137	65324	771	180	7.77062
		14	BH31	W20-BH31	138	56653	928	181	8.57356
		15	BH33	W20-BH33	143	62998	858	162	8.23186
		16	BH34	W20-BH34	143	59674	871	150	8.54151
		17	BH36	W20-BH36	141	62094	873	168	8.30279
		18	BH37	W20-BH37	145	58921	896	175	8.41363
		19	BH38	W20-BH38	147	58183	946	169	8.56498
		20	BH39	W20-BH39	150	66386	850	163	7.85238
		21	BH40	W20-BH40	152	53964	901	182	8.35467
		22	BH41	W20-BH41	155	64608	856	165	8.30041
		23	BH43	W20BH43	153	58611	849	160	8.25669
		24	BH44	W20-BH44	163	51659	814	156	8.28481
		25	BH45	W20BH45	163	57397	801	168	8.13479
		26	BH47	W20BH47	169	60978	699	155	7.87952
		27	BH48	W20BH48	182	55572	768	157	8.08966
		28	BH7	W20BH7	109	56161	738	155	8.10596
		29	BH8	W20BH8	115	65662	938	176	8.55902
		30	BJ1	W20BR1	111	50583	692	161	7.00471
		31	BJ10	W20BR10	125	53947	688	150	7.91121
		32	BJ2	W20BR2	111	69416	867	165	8.46751
		33	BJ4	W20BR4	114	58559	726	165	7.66421
		34	BJ5	W20BR5	117	60691	762	170	8.09625
		35	BJ6	W20BR6	117	61712	774	161	7.92092
		36	BJ7	W20BR7	120	52483	689	155	7.47825
		37	BJ8	W20BR8	121	66377	1061	182	8.9867
		38	BJ9	W20BR9	122.7	50484	763	167	8.29599
	27	1	BH12	BH12_Z	118.7	56677	793	194	8.27971
		2	BH16	BH16-Z	122	47807	816	173	8.42722
		3	BH18	BH18-Z	124	48444	663	150	7.79245
		4	BH20	BH20_Z	131	61836	690	176	7.39208
		5	BH21	BH21-Z	132	49854	673	155	6.76452
		6	BH22	BH22_Z	132.5	49473	651	174	7.88803
		7	BH22	BH22-Z2	132.5	45559	773	167	8.24569
		8	BH23	BH23_Z	133	55266	749	189	8.12261
		9	BH25	BH25-Z	138	44753	825	163	8.46111
		10	BH26	BH26-Z	140	47619	710	161	7.78131
		11	BH27	BH27-Z	140	47054	755	159	8.16735
		12	BH28	BH28-Z	145	41013	801	158	8.41415
		13	BH3	BH3_Z	99.7	59644	814	208	8.3732
		14	BH31	BH31-Z	134.7	51300	712	161	7.99137
		15	BH33	BH33-Z	135	46439	695	151	7.65766
		16	BH34	BH34-Z	137	44486	704	153	7.97342
		17	BH36	BH36-Z	148.7	50722	796	159	8.17116
		18	BH37	BH37-Z	150	23146	461	125	7.4544
		19	BH38	BH38-Z	153.5	20636	443	113	7.11781
		20	BH39	BH39-Z	154	45472	680	145	7.72513
		21	BH40	BH40-Z	156	31580	568	148	7.78829
		22	BH41	BH41-Z	158	31234	529	128	7.63191
		23	BH43	BH43-Z	160	46928	791	160	8.49956
		24	BH44	BH44-Z	165.1	47374	658	157	7.60702
		25	BH45	BH45-Z	168	53662	913	161	8.48088
		26	BH47	BH47-Z	174	45224	636	149	7.70562
		27	BH48	BH48_Z	181.8	58125	770	175	8.23673
		28	BH7	BH7_Z	113	51848	620	183	7.67317
Weigh loss	32	1	BJ1	DR1_BJ1	100.6	30289	366	136	6.67771
		2	BJ10	DR1_BJ10	114.8	34032	445	143	6.67036
		3	BJ2	DR1_BJ2	102.6	39098	393	129	5.86152
		4	BJ3	DR1_BJ3	99.8	36880	460	142	7.09498
		5	BJ4	DR1_BJ4	102.6	29085	354	138	6.17099
		6	BJ5	DR1_BJ5	106.2	33626	392	138	6.6509
		7	BJ6	DR1_BJ6	105.6	39330	474	157	7.05018
		8	BJ7	DR1_BJ7	108.4	38011	529	173	7.06241
		9	BJ8	DR1_BJ8	111	40702	398	140	6.40106
		10	BJ9	DR1_BJ9	109.6	34879	361	166	6.3546
	34	1	BJ1	DR2_BJ1	95.6	34207	432	139	6.82991
		2	BJ10	DR2_BJ10	110.2	34006	381	139	5.35503
		3	BJ2	DR2_BJ2	99.2	30004	513	153	7.64985
		4	BJ3	DR2_BJ3	95.9	31913	514	165	7.44816
		5	BJ4	DR2_BJ4	98.4	24239	441	140	7.17489
		6	BJ5	DR2_BJ5	100.7	39769	321	127	5.57766
		7	BJ6	DR2_BJ6	102.2	38935	421	183	6.54973
		8	BJ7	DR2_BJ7	104.2	35507	416	195	6.50615
		9	BJ8	DR2_BJ8	106.1	30045	406	155	6.27786
		10	BJ9	DR2_BJ9	105.1	34072	427	147	7.03601
	36	1	BJ1	DR3_BJ1	91.9	35863	367	157	6.41875
		2	BJ10	DR3_BJ10	107.8	38380	413	133	6.00842
		3	BJ2	DR3_BJ2	97.4	35505	505	139	7.0441
		4	BJ3	DR3_BJ3	94.8	32552	453	136	6.84314
		5	BJ4	DR3_BJ4	95.7	34211	504	153	7.23459
		6	BJ5	DR3_BJ5	98.2	34415	447	145	6.85721
		7	BJ6	DR3_BJ6	100.1	36842	408	133	6.57829
		8	BJ7	DR3_BJ7	101.4	32004	440	119	6.94579
		9	BJ8	DR3_BJ8	104.8	35244	399	134	6.7279
		10	BJ9	DR3_BJ9	101.9	26030	476	144	7.50326
	38	1	BJ1	DR4_BJ1	87.5	34238	434	140	6.64838
		2	BJ10	DR4_BJ10	105.5	39589	371	128	6.1727
		3	BJ2	DR4_BJ2	95.4	33600	367	131	5.73127
		4	BJ3	DR4_BJ3	89.2	36256	323	131	6.08945
		5	BJ4	DR4_BJ4	86.2	30206	310	148	6.09979
		6	BJ5	DR4_BJ5	89.9	32299	405	125	6.53875
		7	BJ6	DR4_BJ6	91	28190	374	122	6.36756
		8	BJ7	DR4_BJ7	96.8	28209	350	111	6.19144
		9	BJ8	DR4_BJ8	100.9	32565	299	116	5.39788
		10	BJ9	DR4_BJ9	98.7	36221	330	128	6.05856
