# Supplementary material for: Dynamic changes of fecal microbiota in a weight-change model of Bama minipigs
Source: Front Microbiol. 2023 Oct 20;14:1239847. doi: 10.3389/fmicb.2023.1239847 (PMC10623433; doi:10.3389/fmicb.2023.1239847)
Supplement: Supplementary file 3 [file Table_3.XLSX]

## Sheet: A. alpha_sig
Tabel S3-A. Alpha diversity significance test of gut microbiota by using Kruskal-wallis h test
Time point 1	Time point 2	Observed genus			Shannon
		H	p-value	q-value	H	p-value	q-value
0W (n=40)	3W (n=38)	18.2129	<0.01	<0.01	9.72791	<0.01	<0.01
0W (n=40)	5W (n=38)	25.4892	<0.01	<0.01	14.5827	<0.01	<0.01
0W (n=40)	9W (n=36)	0.000976054	0.975077	0.975077	0.0243506	0.875996	0.893006
0W (n=40)	13W (n=38)	0.00810691	0.928257	0.946281	0.144304	0.704039	0.731922
0W (n=40)	15W (n=13)	0.102999	0.74826	0.835822	6.78462	<0.01	0.0160525
0W (n=40)	17W (n=34)	5.80922	0.0159424	0.033479	1.27247	0.259304	0.320316
0W (n=40)	20W (n=38)	0.156338	0.69255	0.788523	4.1997	0.0404311	0.0589621
0W (n=40)	22W (n=37)	0.19714	0.657039	0.776467	6.75936	<0.01	0.0160525
0W (n=40)	24W (n=38)	0.185154	0.666981	0.776467	7.77891	<0.01	<0.01
0W (n=40)	27W (n=28)	2.35439	0.124931	0.182191	19.0217	<0.01	<0.01
0W (n=40)	32W (n=10)	11.3157	<0.01	<0.01	23.5294	<0.01	<0.01
0W (n=40)	34W (n=10)	5.43318	0.0197577	0.0398953	23.5294	<0.01	<0.01
0W (n=40)	36W (n=10)	21.0609	<0.01	<0.01	23.5294	<0.01	<0.01
0W (n=40)	38W (n=10)	23.1133	<0.01	<0.01	23.5294	<0.01	<0.01
27W (n=28)	32W (n=10)	5.23645	0.0221183	0.0430079	20.6253	<0.01	<0.01
27W (n=28)	34W (n=10)	1.46545	0.226064	0.312326	17.7242	<0.01	<0.01
27W (n=28)	36W (n=10)	10.6723	<0.01	<0.01	18.5714	<0.01	<0.01
27W (n=28)	38W (n=10)	15.3212	<0.01	<0.01	21.5385	<0.01	<0.01
32W (n=10)	34W (n=10)	0.757423	0.384136	0.491882	0.0914286	0.762369	0.784791
32W (n=10)	36W (n=10)	0.968627	0.325023	0.421326	1.12	0.289918	0.349902
32W (n=10)	38W (n=10)	7.63582	<0.01	0.0133514	5.85143	0.0155644	0.0255354
34W (n=10)	36W (n=10)	3.17002	0.0750018	0.121157	0.28	0.596701	0.64669
34W (n=10)	38W (n=10)	8.05995	<0.01	0.0107993	3.57143	0.0587817	0.0845491
36W (n=10)	38W (n=10)	5.15448	0.0231864	0.0434746	8.69143	<0.01	<0.01
13W (n=38)	15W (n=13)	0.0516007	0.820301	0.878894	5.15026	0.0232428	0.0358897
13W (n=38)	17W (n=34)	2.83004	0.0925158	0.142855	0.696722	0.403887	0.476496
13W (n=38)	20W (n=38)	0.0294144	0.863826	0.916179	2.62647	0.105095	0.143312
13W (n=38)	22W (n=37)	0.0136033	0.907151	0.933832	4.27023	0.0387856	0.057359
13W (n=38)	24W (n=38)	0.195282	0.658556	0.776467	5.65971	0.017359	0.0280414
13W (n=38)	27W (n=28)	1.75333	0.185458	0.259642	15.3525	<0.01	<0.01
13W (n=38)	32W (n=10)	11.0699	<0.01	<0.01	23.2653	<0.01	<0.01
13W (n=38)	34W (n=10)	4.34	0.0372269	0.0662513	22.7781	<0.01	<0.01
13W (n=38)	36W (n=10)	18.9748	<0.01	<0.01	23.0211	<0.01	<0.01
13W (n=38)	38W (n=10)	23.0411	<0.01	<0.01	23.2653	<0.01	<0.01
13W (n=38)	3W (n=38)	11.1443	<0.01	<0.01	6.90819	<0.01	0.0155331
13W (n=38)	5W (n=38)	17.1262	<0.01	<0.01	10.5733	<0.01	<0.01
13W (n=38)	9W (n=36)	0.0229553	0.879573	0.91782	0.151579	0.697031	0.731883
15W (n=13)	17W (n=34)	2.35758	0.124675	0.182191	2.93213	0.086833	0.119967
15W (n=13)	20W (n=38)	0.0516054	0.820293	0.878894	2.03488	0.153726	0.20432
15W (n=13)	22W (n=37)	0.150135	0.698407	0.788523	0.651706	0.419503	0.489421
15W (n=13)	24W (n=38)	0.421326	0.516276	0.637753	0.247119	0.619111	0.656633
15W (n=13)	27W (n=28)	0.616136	0.432487	0.547122	0.313972	0.575253	0.64257
15W (n=13)	32W (n=10)	6.80142	<0.01	0.019925	14.7846	<0.01	<0.01
15W (n=13)	34W (n=10)	2.71034	0.0997	0.151717	12.9385	<0.01	<0.01
15W (n=13)	36W (n=10)	12.3022	<0.01	<0.01	14.3115	<0.01	<0.01
15W (n=13)	38W (n=10)	15.785	<0.01	<0.01	16.25	<0.01	<0.01
15W (n=13)	3W (n=38)	5.16827	0.0230031	0.0434746	0.605419	0.436518	0.503675
15W (n=13)	5W (n=38)	7.32299	<0.01	0.015209	<0.01	1	1
15W (n=13)	9W (n=36)	0.0217121	0.882856	0.91782	6.78205	<0.01	0.0160525
17W (n=34)	20W (n=38)	4.38407	0.0362762	0.0656725	0.384876	0.535005	0.604038
17W (n=34)	22W (n=37)	2.54453	0.110677	0.166016	1.48861	0.222433	0.278041
17W (n=34)	24W (n=38)	2.84925	0.0914164	0.142855	2.60176	0.106745	0.143695
17W (n=34)	27W (n=28)	7.58034	<0.01	0.0134693	9.86074	<0.01	<0.01
17W (n=34)	32W (n=10)	14.4246	<0.01	<0.01	21.8737	<0.01	<0.01
17W (n=34)	34W (n=10)	6.50774	0.0107406	0.0230155	20.5835	<0.01	<0.01
17W (n=34)	36W (n=10)	21.7844	<0.01	<0.01	21.0949	<0.01	<0.01
17W (n=34)	38W (n=10)	22.7051	<0.01	<0.01	22.6667	<0.01	<0.01
17W (n=34)	3W (n=38)	30.1073	<0.01	<0.01	3.25714	0.0711132	0.100904
17W (n=34)	5W (n=38)	34.2626	<0.01	<0.01	6.67217	<0.01	0.0163217
17W (n=34)	9W (n=36)	2.84898	0.0914319	0.142855	1.9554	0.162006	0.212633
20W (n=38)	22W (n=37)	0.28686	0.59224	0.714772	0.269634	0.603577	0.64669
20W (n=38)	24W (n=38)	0.478083	0.489292	0.611615	1.14498	0.284603	0.34748
20W (n=38)	27W (n=28)	1.21752	0.269849	0.363258	8.67394	<0.01	<0.01
20W (n=38)	32W (n=10)	10.0079	<0.01	<0.01	19.9631	<0.01	<0.01
20W (n=38)	34W (n=10)	4.23479	0.0396035	0.0681699	19.5119	<0.01	<0.01
20W (n=38)	36W (n=10)	18.7593	<0.01	<0.01	19.066	<0.01	<0.01
20W (n=38)	38W (n=10)	22.3215	<0.01	<0.01	22.0569	<0.01	<0.01
20W (n=38)	3W (n=38)	11.0679	<0.01	<0.01	1.68633	0.194085	0.246035
20W (n=38)	5W (n=38)	16.9152	<0.01	<0.01	4.49142	0.0340654	0.0510981
20W (n=38)	9W (n=36)	0.0541277	0.81603	0.878894	5.30632	0.0212482	0.0332995
22W (n=37)	24W (n=38)	0.00340286	0.953483	0.962651	0.292094	0.588882	0.64669
22W (n=37)	27W (n=28)	2.02994	0.154226	0.221833	5.37469	0.0204309	0.0325038
22W (n=37)	32W (n=10)	10.4877	<0.01	<0.01	20.4568	<0.01	<0.01
22W (n=37)	34W (n=10)	4.4385	0.0351372	0.0647264	19.527	<0.01	<0.01
22W (n=37)	36W (n=10)	18.3019	<0.01	<0.01	19.7574	<0.01	<0.01
22W (n=37)	38W (n=10)	22.2776	<0.01	<0.01	22.3811	<0.01	<0.01
22W (n=37)	3W (n=38)	15.0277	<0.01	<0.01	0.269634	0.603577	0.64669
22W (n=37)	5W (n=38)	18.2677	<0.01	<0.01	1.699	0.192419	0.246035
22W (n=37)	9W (n=36)	0.0537577	0.816649	0.878894	6.72328	<0.01	0.0161162
24W (n=38)	27W (n=28)	3.25668	0.071133	0.116703	3.02256	0.0821139	0.11496
24W (n=38)	32W (n=10)	11.4167	<0.01	<0.01	18.8449	<0.01	<0.01
24W (n=38)	34W (n=10)	5.29013	0.0214466	0.0424886	17.759	<0.01	<0.01
24W (n=38)	36W (n=10)	20.7943	<0.01	<0.01	17.3336	<0.01	<0.01
24W (n=38)	38W (n=10)	23.2982	<0.01	<0.01	21.1134	<0.01	<0.01
24W (n=38)	3W (n=38)	20.1406	<0.01	<0.01	0.0107925	0.917259	0.926079
24W (n=38)	5W (n=38)	25.0655	<0.01	<0.01	0.575134	0.448226	0.511562
24W (n=38)	9W (n=36)	0.178185	0.672938	0.776467	8.08994	<0.01	<0.01
27W (n=28)	3W (n=38)	1.09274	0.295864	0.393237	4.63854	0.0312616	0.0475721
27W (n=28)	5W (n=38)	4.26279	0.0389559	0.0681699	1.68331	0.194485	0.246035
27W (n=28)	9W (n=36)	1.07317	0.300231	0.394053	19.5841	<0.01	<0.01
32W (n=10)	3W (n=38)	5.52833	0.0187109	0.0385224	23.2653	<0.01	<0.01
32W (n=10)	5W (n=38)	3.44484	0.0634495	0.105749	21.3474	<0.01	<0.01
32W (n=10)	9W (n=36)	9.7205	<0.01	<0.01	22.9787	<0.01	<0.01
34W (n=10)	3W (n=38)	1.25156	0.263254	0.358983	22.0569	<0.01	<0.01
34W (n=10)	5W (n=38)	0.403999	0.525031	0.641027	19.9631	<0.01	<0.01
34W (n=10)	9W (n=36)	4.15694	0.0414642	0.0702217	22.7241	<0.01	<0.01
36W (n=10)	3W (n=38)	14.9295	<0.01	<0.01	22.7781	<0.01	<0.01
36W (n=10)	5W (n=38)	10.9301	<0.01	<0.01	20.4193	<0.01	<0.01
36W (n=10)	9W (n=36)	16.9481	<0.01	<0.01	22.9787	<0.01	<0.01
38W (n=10)	3W (n=38)	21.8749	<0.01	<0.01	23.2653	<0.01	<0.01
38W (n=10)	5W (n=38)	20.2356	<0.01	<0.01	22.5364	<0.01	<0.01
38W (n=10)	9W (n=36)	22.1197	<0.01	<0.01	22.9787	<0.01	<0.01
3W (n=38)	5W (n=38)	1.77288	0.183026	0.259642	0.835774	0.360608	0.430271
3W (n=38)	9W (n=36)	9.54821	<0.01	<0.01	10.5263	<0.01	<0.01
5W (n=38)	9W (n=36)	13.4199	<0.01	<0.01	14.4917	<0.01	<0.01

## Sheet: B. beta_sig
Table S3-B. Beta diversity significance test of pig gut microbiota
Time period	Method	group1	group2	Sample size	Permutations	jaccard	jaccard	jaccard	bray_curtis	bray_curtis	bray_curtis
						R / pseudo-F	p-value	q-value	R / pseudo-F	p-value	q-value
All	Permanova	Gain	Lose	418	999	54.873	<0.01	n/a	88.438	<0.01	n/a
All	Permanova	0W	32W	50	999	14.8617	<0.01	<0.01	26.9687	<0.01	<0.01
All	Permanova	0W	34W	50	999	14.822	<0.01	<0.01	22.5369	<0.01	<0.01
All	Permanova	0W	36W	50	999	14.7279	<0.01	<0.01	24.9568	<0.01	<0.01
All	Permanova	0W	38W	50	999	16.523	<0.01	<0.01	30.1748	<0.01	<0.01
All	Permanova	27W	32W	38	999	9.59132	<0.01	<0.01	16.0677	<0.01	<0.01
All	Permanova	27W	34W	38	999	9.49878	<0.01	<0.01	12.9345	<0.01	<0.01
All	Permanova	27W	36W	38	999	9.41427	<0.01	<0.01	14.1004	<0.01	<0.01
All	Permanova	27W	38W	38	999	10.8296	<0.01	<0.01	18.429	<0.01	<0.01
Gain	Permanova	All between	All within	378	999	5.09831	<0.01	n/a	5.9908	<0.01	n/a
Gain	Permanova	0W	3W	78	999	4.36638	<0.01	<0.01	5.98893	<0.01	<0.01
Gain	Permanova	0W	5W	78	999	7.67119	<0.01	<0.01	9.22836	<0.01	<0.01
Gain	Permanova	0W	9W	76	999	9.65454	<0.01	<0.01	13.6525	<0.01	<0.01
Gain	Permanova	0W	13W	78	999	7.29272	<0.01	<0.01	8.76666	<0.01	<0.01
Gain	Permanova	0W	15W	53	999	4.85095	<0.01	<0.01	5.35676	<0.01	<0.01
Gain	Permanova	0W	17W	74	999	9.80855	<0.01	<0.01	11.1322	<0.01	<0.01
Gain	Permanova	0W	20W	78	999	9.75362	<0.01	<0.01	11.8994	<0.01	<0.01
Gain	Permanova	0W	22W	77	999	10.0333	<0.01	<0.01	11.0487	<0.01	<0.01
Gain	Permanova	0W	24W	78	999	8.37332	<0.01	<0.01	9.25711	<0.01	<0.01
Gain	Permanova	0W	27W	68	999	8.07482	<0.01	<0.01	11.1463	<0.01	<0.01
Gain	Permanova	3W	13W	76	999	3.35236	<0.01	<0.01	3.98116	<0.01	<0.01
Gain	Permanova	3W	15W	51	999	3.59938	<0.01	<0.01	3.88212	<0.01	<0.01
Gain	Permanova	3W	17W	72	999	6.3127	<0.01	<0.01	6.99077	<0.01	<0.01
Gain	Permanova	3W	20W	76	999	6.00654	<0.01	<0.01	7.39641	<0.01	<0.01
Gain	Permanova	3W	22W	75	999	7.09138	<0.01	<0.01	8.29648	<0.01	<0.01
Gain	Permanova	3W	24W	76	999	5.38979	<0.01	<0.01	6.12152	<0.01	<0.01
Gain	Permanova	3W	27W	66	999	6.68038	<0.01	<0.01	9.61203	<0.01	<0.01
Gain	Permanova	3W	5W	76	999	2.31022	<0.01	<0.01	2.55783	<0.01	<0.01
Gain	Permanova	3W	9W	74	999	4.05809	<0.01	<0.01	5.31186	<0.01	<0.01
Gain	Permanova	5W	13W	76	999	3.03084	<0.01	<0.01	4.0004	<0.01	<0.01
Gain	Permanova	5W	15W	51	999	3.46483	<0.01	<0.01	3.67677	<0.01	<0.01
Gain	Permanova	5W	17W	72	999	6.22223	<0.01	<0.01	7.11615	<0.01	<0.01
Gain	Permanova	5W	20W	76	999	5.54374	<0.01	<0.01	6.38121	<0.01	<0.01
Gain	Permanova	5W	22W	75	999	6.6382	<0.01	<0.01	7.55902	<0.01	<0.01
Gain	Permanova	5W	24W	76	999	4.79302	<0.01	<0.01	5.00213	<0.01	<0.01
Gain	Permanova	5W	27W	66	999	6.13358	<0.01	<0.01	8.04481	<0.01	<0.01
Gain	Permanova	5W	9W	74	999	3.00137	<0.01	<0.01	3.70946	<0.01	<0.01
Gain	Permanova	9W	13W	74	999	2.46344	<0.01	<0.01	3.25098	<0.01	<0.01
Gain	Permanova	9W	15W	49	999	3.74453	<0.01	<0.01	4.99579	<0.01	<0.01
Gain	Permanova	9W	17W	70	999	5.87055	<0.01	<0.01	6.76955	<0.01	<0.01
Gain	Permanova	9W	20W	74	999	5.42664	<0.01	<0.01	5.97348	<0.01	<0.01
Gain	Permanova	9W	22W	73	999	7.32887	<0.01	<0.01	9.20014	<0.01	<0.01
Gain	Permanova	9W	24W	74	999	5.73174	<0.01	<0.01	6.84551	<0.01	<0.01
Gain	Permanova	9W	27W	64	999	7.64875	<0.01	<0.01	11.7437	<0.01	<0.01
Gain	Permanova	13W	15W	51	999	2.6295	<0.01	<0.01	2.37622	<0.01	<0.01
Gain	Permanova	13W	17W	72	999	3.43962	<0.01	<0.01	3.3762	<0.01	<0.01
Gain	Permanova	13W	20W	76	999	3.41051	<0.01	<0.01	3.73577	<0.01	<0.01
Gain	Permanova	13W	22W	75	999	4.5048	<0.01	<0.01	4.60565	<0.01	<0.01
Gain	Permanova	13W	24W	76	999	3.53793	<0.01	<0.01	3.86691	<0.01	<0.01
Gain	Permanova	13W	27W	66	999	5.68087	<0.01	<0.01	7.88703	<0.01	<0.01
Gain	Permanova	15W	17W	47	999	3.53385	<0.01	<0.01	2.6665	<0.01	<0.01
Gain	Permanova	15W	20W	51	999	2.87424	<0.01	<0.01	2.52413	<0.01	<0.01
Gain	Permanova	15W	22W	50	999	2.72859	<0.01	<0.01	2.13079	<0.01	<0.01
Gain	Permanova	15W	24W	51	999	2.35019	<0.01	<0.01	1.90684	<0.01	<0.01
Gain	Permanova	15W	27W	41	999	2.6732	<0.01	<0.01	3.19423	<0.01	<0.01
Gain	Permanova	17W	20W	72	999	2.66673	<0.01	<0.01	2.4058	<0.01	<0.01
Gain	Permanova	17W	22W	71	999	3.77478	<0.01	<0.01	3.69987	<0.01	<0.01
Gain	Permanova	17W	24W	72	999	3.96868	<0.01	<0.01	3.85183	<0.01	<0.01
Gain	Permanova	17W	27W	62	999	6.77819	<0.01	<0.01	8.37777	<0.01	<0.01
Gain	Permanova	20W	22W	75	999	1.91379	<0.01	<0.01	2.4968	<0.01	<0.01
Gain	Permanova	20W	24W	76	999	2.4331	<0.01	<0.01	2.96417	<0.01	<0.01
Gain	Permanova	20W	27W	66	999	5.13444	<0.01	<0.01	7.31222	<0.01	<0.01
Gain	Permanova	22W	24W	75	999	2.02807	<0.01	<0.01	2.15148	<0.01	<0.01
Gain	Permanova	22W	27W	65	999	4.19966	<0.01	<0.01	5.09388	<0.01	<0.01
Gain	Permanova	24W	27W	66	999	3.17995	<0.01	<0.01	3.28373	<0.01	<0.01
Lose	Permanova	All between	All within	40	999	1.41564	<0.01	n/a	2.62169	<0.01	n/a
Lose	Permanova	32W	34W	20	999	1.33102	0.064	0.0768	2.72989	<0.01	<0.01
Lose	Permanova	32W	36W	20	999	1.31716	0.055	0.0768	1.86504	0.07	0.09
Lose	Permanova	32W	38W	20	999	1.23831	0.126	0.126	1.67781	0.081	0.09
Lose	Permanova	34W	36W	20	999	1.47874	0.023	0.069	2.90195	<0.01	0.012
Lose	Permanova	34W	38W	20	999	1.76883	<0.01	0.03	4.4022	<0.01	<0.01
Lose	Permanova	36W	38W	20	999	1.3561	0.06	0.0768	1.67725	0.09	0.09

## Sheet: C. factor_sig
Table S3-C. The influence of sample background factors on beta diversity
Comparison type	Method	factor	Sample size	No. of Groups	Permutations	jaccard	jaccard	bray_curtis	bray_curtis
						R / pseudo-F	p-value	R / pseudo-F	p-value
All	Permanova	Week	418	15	999	14.7367	<0.01	16.4684	<0.01
All	Permanova	Host	418	40	999	1.51603	<0.01	1.97462	<0.01
Gain	Permanova	Week	378	11	999	7.29466	<0.01	5.78861	<0.01
Gain	Permanova	Host	378	40	999	1.30981	<0.01	1.80471	<0.01
Lose	Permanova	Week	40	4	999	1.74124	<0.01	3.61476	<0.01
Lose	Permanova	Host	40	10	999	0.837624	0.902	0.991492	0.511
