# Supplementary material for: Dynamic changes of fecal microbiota in a weight-change model of Bama minipigs
Source: Front Microbiol. 2023 Oct 20;14:1239847. doi: 10.3389/fmicb.2023.1239847 (PMC10623433; doi:10.3389/fmicb.2023.1239847)
Supplement: Supplementary file 4 [file Table_4.XLSX]

## Sheet: A.Gain
Table S4. Gut microbial taxa correlated to pig body weight (Gain period)
ID	Taxa	R_Pearson	R_Spearman	P_Pearson	P_Spearman	Average relative abundance
						All mean	0W	3W	5W	9W	13W	15W	17W	20W	22W	24W	27W
taxa358	1_Firmicutes;2_Clostridia;3_Clostridiales;4_Ruminococcaceae;5_Ruminococcaceae UCG-005	-0.0410777	0.00181362	0.76	1	0.0880704	0.0757328	0.0824411	0.0955722	0.0836498	0.0911915	0.0887308	0.0851016	0.0864517	0.0840347	0.0923838	0.109576
taxa211	1_Firmicutes;2_Clostridia;3_Clostridiales;4_Christensenellaceae;5_Christensenellaceae R-7 group	0.115241	0.126036	0.47	0.3	0.0767854	0.0846246	0.0704021	0.0795733	0.0536303	0.068035	0.086269	0.0587616	0.0629197	0.0935062	0.0839673	0.11657
taxa113	1_Bacteroidetes;2_Bacteroidia;3_Bacteroidales;4_p-251-o5;5_uncultured bacterium	-0.113416	-0.086408	0.24	0.63	0.0701546	0.065103	0.0752183	0.0709635	0.0858243	0.0770016	0.0793635	0.094597	0.0712098	0.062133	0.0563231	0.0339455
taxa252	1_Firmicutes;2_Clostridia;3_Clostridiales;4_Lachnospiraceae;__	-0.0491442	-0.0221643	0.9	0.95	0.0559009	0.0650401	0.050376	0.0433649	0.0493252	0.0609778	0.0608658	0.0636351	0.0646657	0.059065	0.049284	0.0501278
taxa353	1_Firmicutes;2_Clostridia;3_Clostridiales;4_Ruminococcaceae;5_Ruminococcaceae NK4A214 group	0.037214	0.0577523	0.98	0.91	0.0474771	0.0365625	0.0457518	0.0533305	0.0590615	0.0491726	0.0378674	0.039659	0.0477416	0.0466073	0.0484068	0.0537554
taxa355	1_Firmicutes;2_Clostridia;3_Clostridiales;4_Ruminococcaceae;5_Ruminococcaceae UCG-002	-0.042124	-0.0235567	0.53	0.65	0.0458252	0.0411552	0.0547686	0.0621038	0.0571324	0.0436614	0.0346259	0.0347755	0.0364821	0.0356077	0.0449733	0.0526205
taxa134	1_Bacteroidetes;2_Bacteroidia;3_Bacteroidales;4_Rikenellaceae;5_Rikenellaceae RC9 gut group	-0.190467	-0.180684	0	0.01	0.0371244	0.0483048	0.0349619	0.0347683	0.0423386	0.0404561	0.0251961	0.0397478	0.0387667	0.0320802	0.0352248	0.0254267
taxa329	1_Firmicutes;2_Clostridia;3_Clostridiales;4_Ruminococcaceae;5_[Eubacterium] coprostanoligenes group	0.0530383	0.0297289	0.99	1	0.0301029	0.0243666	0.0293142	0.0287596	0.037466	0.0358491	0.0276142	0.0239175	0.0259131	0.0321588	0.028177	0.0381751
taxa108	1_Bacteroidetes;2_Bacteroidia;3_Bacteroidales;4_Muribaculaceae;5_uncultured bacterium	-0.137287	-0.121265	0	0.04	0.0293169	0.0225019	0.0321593	0.0267721	0.0365654	0.0291921	0.0291637	0.0280237	0.0387794	0.0258834	0.0295646	0.022499
taxa295	1_Firmicutes;2_Clostridia;3_Clostridiales;4_Lachnospiraceae;5_Lachnospiraceae NK4A136 group	0.092008	0.104862	0.32	0.27	0.0281353	0.029814	0.0275723	0.0202559	0.0145996	0.0246579	0.0416568	0.0366223	0.0266658	0.0338356	0.0338592	0.0294272
taxa304	1_Firmicutes;2_Clostridia;3_Clostridiales;4_Lachnospiraceae;5_Lachnospiraceae XPB1014 group	-0.163839	-0.150148	0.01	0.04	0.0250886	0.0248933	0.0280799	0.0312696	0.0225536	0.022076	0.0309865	0.0281186	0.0273731	0.0227781	0.0218268	0.0182288
taxa566	1_Spirochaetes;2_Spirochaetia;3_Spirochaetales;4_Spirochaetaceae;5_Treponema 2	0.0089846	0.0582529	0.94	0.47	0.0225241	0.0149256	0.0229766	0.0206192	0.0203623	0.0278438	0.0220257	0.022928	0.0167971	0.0288116	0.0257891	0.0256845
taxa126	1_Bacteroidetes;2_Bacteroidia;3_Bacteroidales;4_Prevotellaceae;5_Prevotellaceae NK3B31 group	-0.186864	-0.18095	0	0	0.0217901	0.0220304	0.0318064	0.0247771	0.0286488	0.0202597	0.0156757	0.0309926	0.018664	0.015164	0.0166444	0.00870441
taxa87	1_Bacteroidetes;2_Bacteroidia;3_Bacteroidales;4_Bacteroidaceae;5_Bacteroides	0.214896	0.202471	0.04	0	0.0207036	0.0190462	0.0126424	0.0117094	0.0102025	0.0122949	0.021858	0.0340334	0.0216657	0.0189601	0.039686	0.0296455
taxa203	1_Firmicutes;2_Bacilli;3_Lactobacillales;4_Lactobacillaceae;5_Lactobacillus	-0.130201	-0.120435	0.02	0.02	0.0194938	0.00774222	0.0260985	0.0409288	0.0272197	0.00759526	0.00938049	0.00776963	0.0203638	0.0109397	0.025301	0.0256163
taxa362	1_Firmicutes;2_Clostridia;3_Clostridiales;4_Ruminococcaceae;5_Ruminococcaceae UCG-010	0.0120325	0.0310706	1	1	0.0163376	0.018901	0.0148461	0.0152447	0.0157378	0.0168854	0.0148662	0.0153366	0.0148868	0.0188265	0.0162945	0.0168478
taxa128	1_Bacteroidetes;2_Bacteroidia;3_Bacteroidales;4_Prevotellaceae;5_Prevotellaceae UCG-003	-0.184592	-0.208473	0	0	0.0150198	0.0122665	0.0182761	0.0149683	0.0240686	0.0183347	0.0109731	0.0150987	0.0170155	0.0121266	0.011791	0.00575054
taxa372	1_Firmicutes;2_Clostridia;3_Clostridiales;4_Ruminococcaceae;5_uncultured	-0.0714761	-0.0235638	0.67	1	0.0146127	0.0103519	0.0143429	0.0163584	0.0178899	0.0156926	0.0158789	0.0129456	0.0162876	0.0161455	0.0125566	0.0129451
taxa367	1_Firmicutes;2_Clostridia;3_Clostridiales;4_Ruminococcaceae;5_Ruminococcus 1	-0.0122159	0.0354833	1	0.98	0.0139884	0.0186016	0.0131275	0.00949524	0.00950265	0.0147858	0.0161324	0.0150592	0.0143585	0.0169604	0.0125889	0.0145238
taxa121	1_Bacteroidetes;2_Bacteroidia;3_Bacteroidales;4_Prevotellaceae;5_Prevotella 1	-0.0536906	0.00395486	0.22	0.93	0.0134165	0.00526318	0.00980476	0.0070573	0.0161947	0.0125835	0.0121355	0.0210808	0.0337172	0.0158752	0.00824851	0.00365607
taxa206	1_Firmicutes;2_Bacilli;3_Lactobacillales;4_Streptococcaceae;5_Streptococcus	-0.353808	-0.429359	0	0	0.0130101	0.0240817	0.02888	0.0230138	0.00670365	0.0112534	0.00334134	0.00159738	0.00661815	0.0159821	0.00861648	0.0016297
taxa115	1_Bacteroidetes;2_Bacteroidia;3_Bacteroidales;4_Paludibacteraceae;5_uncultured	-0.209437	-0.235544	0	0	0.0121449	0.0110303	0.017281	0.0168164	0.012071	0.0129547	0.0129515	0.0107659	0.00740667	0.00978959	0.0116982	0.0108716
taxa365	1_Firmicutes;2_Clostridia;3_Clostridiales;4_Ruminococcaceae;5_Ruminococcaceae UCG-014	-0.0650554	-0.04317	0.55	0.74	0.0110875	0.0108427	0.0168554	0.0115456	0.00789427	0.0120618	0.0183758	0.00924502	0.0107877	0.00975643	0.0100132	0.00824836
taxa344	1_Firmicutes;2_Clostridia;3_Clostridiales;4_Ruminococcaceae;5_Oscillibacter	-0.157516	-0.120976	0.18	0.71	0.0105682	0.0161844	0.00951606	0.00738024	0.00827223	0.00845207	0.00965761	0.0100637	0.0121843	0.0137497	0.0100596	0.00945187
taxa292	1_Firmicutes;2_Clostridia;3_Clostridiales;4_Lachnospiraceae;5_Lachnospiraceae AC2044 group	0.0729884	0.0756648	0.73	0.69	0.0102542	0.00737318	0.00797731	0.00800897	0.0064113	0.0100749	0.0126849	0.0141049	0.0148608	0.016117	0.00907688	0.00748547
taxa247	1_Firmicutes;2_Clostridia;3_Clostridiales;4_Family XIII;5_Family XIII AD3011 group	-0.069604	-0.0489431	0.98	1	0.00966465	0.0138898	0.00910695	0.00833902	0.00880871	0.00887275	0.0113438	0.00824794	0.00859901	0.0104905	0.0083055	0.0115
taxa90	1_Bacteroidetes;2_Bacteroidia;3_Bacteroidales;4_Bacteroidales RF16 group;5_uncultured bacterium	-0.173206	-0.170341	0	0.01	0.00896116	0.00709155	0.00782811	0.00987594	0.0127368	0.0122583	0.00508285	0.0115847	0.00825951	0.00964826	0.00723039	0.00360733
taxa345	1_Firmicutes;2_Clostridia;3_Clostridiales;4_Ruminococcaceae;5_Oscillospira	-0.384649	-0.370163	0	0	0.00841294	0.0211307	0.009559	0.0066569	0.00688068	0.00640524	0.003908	0.00815354	0.00740123	0.00615515	0.00593955	0.0058872
taxa127	1_Bacteroidetes;2_Bacteroidia;3_Bacteroidales;4_Prevotellaceae;5_Prevotellaceae UCG-001	-0.25926	-0.251881	0	0	0.00835453	0.0173068	0.0154121	0.00681368	0.00635547	0.00929347	0.00713905	0.00754884	0.00431592	0.00404166	0.00674571	0.00428079
taxa328	1_Firmicutes;2_Clostridia;3_Clostridiales;4_Ruminococcaceae;__	-0.102035	-0.0528827	0.93	0.99	0.00823506	0.00926384	0.00699301	0.00697903	0.00746508	0.00836578	0.0073978	0.00922981	0.0105804	0.00916599	0.00725508	0.00706591
taxa361	1_Firmicutes;2_Clostridia;3_Clostridiales;4_Ruminococcaceae;5_Ruminococcaceae UCG-009	0.0528477	0.120254	0.86	0.55	0.00795031	0.00632625	0.00575968	0.00632846	0.00689899	0.00785449	0.00815411	0.00889884	0.0111848	0.0106381	0.00831496	0.00724359
taxa214	1_Firmicutes;2_Clostridia;3_Clostridiales;4_Clostridiaceae 1;5_Clostridium sensu stricto 1	0.247091	0.259373	0	0	0.0079087	0.00489917	0.00471704	0.00565532	0.00339427	0.00781815	0.010023	0.00505648	0.00651664	0.0141833	0.00886401	0.020308
taxa334	1_Firmicutes;2_Clostridia;3_Clostridiales;4_Ruminococcaceae;5_Candidatus Soleaferrea	0.177419	0.229338	0.18	0.02	0.0066464	0.00477084	0.00552018	0.00514759	0.00729264	0.0074991	0.00653465	0.00547603	0.0068896	0.00844099	0.00728164	0.00880971
taxa118	1_Bacteroidetes;2_Bacteroidia;3_Bacteroidales;4_Prevotellaceae;5_Alloprevotella	-0.249677	-0.243634	0	0	0.00636896	0.00820295	0.0096241	0.00545365	0.00653874	0.00573024	0.00456048	0.00723933	0.00739258	0.00552358	0.00363636	0.00444123
taxa117	1_Bacteroidetes;2_Bacteroidia;3_Bacteroidales;4_Prevotellaceae;__	-0.129187	-0.0960509	0.01	0.06	0.00613643	0.00562917	0.00629875	0.00623021	0.00704841	0.00477229	0.00971387	0.00965905	0.00641674	0.00629186	0.00493336	0.0023008
taxa112	1_Bacteroidetes;2_Bacteroidia;3_Bacteroidales;4_Muribaculaceae;5_uncultured Porphyromonadaceae bacterium	-0.168461	-0.175002	0	0.02	0.00605365	0.00471876	0.00806214	0.00896154	0.00931838	0.00462941	0.00503835	0.0049261	0.0063312	0.00426206	0.00531894	0.00385225
taxa526	1_Proteobacteria;2_Gammaproteobacteria;3_Enterobacteriales;4_Enterobacteriaceae;5_Escherichia-Shigella	0.355994	0.379982	0	0	0.00600255	0.00294977	0.00134106	0.00307322	0.000903778	0.00492753	0.0118871	0.00743045	0.00724379	0.00934506	0.00881006	0.0143024
taxa394	1_Firmicutes;2_Negativicutes;3_Selenomonadales;4_Acidaminococcaceae;5_Phascolarctobacterium	-0.141565	-0.129432	0.01	0.05	0.00589006	0.00676557	0.00426412	0.00595263	0.00664838	0.00644637	0.00462323	0.00588623	0.00815565	0.00472108	0.00694597	0.0026609
taxa315	1_Firmicutes;2_Clostridia;3_Clostridiales;4_Lachnospiraceae;5_uncultured	-0.114149	-0.13289	0.05	0.25	0.00568728	0.00413429	0.00686732	0.00973948	0.00727428	0.0044397	0.00443865	0.00441802	0.00695558	0.00438201	0.00456459	0.0041058
taxa133	1_Bacteroidetes;2_Bacteroidia;3_Bacteroidales;4_Rikenellaceae;5_hoa5-07d05 gut group	0.0332551	0.100711	0.67	0.21	0.00548147	0.00427158	0.00574943	0.00298002	0.00332681	0.00915	0.00940017	0.00707827	0.0036077	0.00566819	0.00531065	0.00680228
taxa351	1_Firmicutes;2_Clostridia;3_Clostridiales;4_Ruminococcaceae;5_Ruminiclostridium 6	-0.155222	-0.142336	0.14	0.29	0.0050378	0.00528874	0.00446445	0.00414167	0.00464705	0.00653379	0.00546817	0.00529253	0.0062652	0.00559806	0.00441371	0.00307748
taxa1	0_Archaea;1_Euryarchaeota;2_Methanobacteria;3_Methanobacteriales;4_Methanobacteriaceae;5_Methanobrevibacter	0.199879	0.211601	0	0	0.00491978	0.00312259	0.00398379	0.00184215	0.0043123	0.001334	0.00352575	0.00405172	0.0056806	0.00251522	0.0101926	0.015272
taxa309	1_Firmicutes;2_Clostridia;3_Clostridiales;4_Lachnospiraceae;5_Roseburia	0.0975556	0.133676	0.4	0.19	0.00479596	0.0031467	0.00325854	0.00311492	0.00357462	0.00600608	0.00413977	0.00675874	0.0067529	0.00744558	0.00500029	0.00293475
taxa483	1_Proteobacteria;2_Deltaproteobacteria;3_Desulfovibrionales;4_Desulfovibrionaceae;5_Desulfovibrio	0.211218	0.209593	0.02	0.01	0.00409315	0.00372452	0.00228346	0.00311666	0.00497246	0.00503672	0.00576035	0.00345698	0.00482598	0.00386662	0.00455383	0.00466785
taxa136	1_Bacteroidetes;2_Bacteroidia;3_Bacteroidales;4_Tannerellaceae;5_Parabacteroides	0.0851944	0.0805831	0.52	0.61	0.00405778	0.00369121	0.00360541	0.00398858	0.00535404	0.00470624	0.00259309	0.00366307	0.00402451	0.00378009	0.00498437	0.00305653
taxa364	1_Firmicutes;2_Clostridia;3_Clostridiales;4_Ruminococcaceae;5_Ruminococcaceae UCG-013	-0.221217	-0.232783	0	0	0.00355685	0.00552821	0.00338657	0.00350073	0.00401726	0.00369245	0.00304114	0.00240629	0.00335403	0.0027812	0.0031422	0.00377143
taxa392	1_Firmicutes;2_Erysipelotrichia;3_Erysipelotrichales;4_Erysipelotrichaceae;5_uncultured	-0.0662708	-0.0904084	0.77	0.62	0.00352471	0.00288199	0.00238336	0.00331319	0.00368932	0.00357345	0.0033497	0.00466381	0.00392277	0.00335547	0.00340868	0.00454005
taxa564	1_Spirochaetes;2_Spirochaetia;3_Spirochaetales;4_Spirochaetaceae;5_Sphaerochaeta	-0.164285	-0.156133	0.01	0.02	0.00331566	0.00558904	0.00311938	0.00317479	0.00212407	0.00218819	0.00233029	0.00415436	0.0020853	0.00462743	0.0037801	0.00233285
taxa97	1_Bacteroidetes;2_Bacteroidia;3_Bacteroidales;4_F082;5_uncultured bacterium	-0.222771	-0.243441	0	0	0.00301693	0.00907986	0.00302339	0.00185056	0.00240007	0.00248493	0.000757178	0.00190801	0.000783997	0.00273735	0.0034832	0.00260772
taxa266	1_Firmicutes;2_Clostridia;3_Clostridiales;4_Lachnospiraceae;5_Acetitomaculum	-0.0374423	-0.00761972	0.82	0.99	0.00298195	0.00186915	0.00198168	0.00384678	0.00505695	0.00258502	0.0024962	0.00455184	0.00292305	0.00238512	0.00212765	0.0029735
taxa223	1_Firmicutes;2_Clostridia;3_Clostridiales;4_Clostridiales vadinBB60 group;5_uncultured bacterium	-0.13917	-0.10667	0.11	0.3	0.00293731	0.00480394	0.00300443	0.00350441	0.0020837	0.0030489	0.00236401	0.00251569	0.00126826	0.00217385	0.00408856	0.00284577
taxa86	1_Bacteroidetes;2_Bacteroidia;3_Bacteroidales;__;__	-0.05236	-0.081837	0.65	0.57	0.00289561	0.00206866	0.00211093	0.00155204	0.00210829	0.00889975	0.00335151	0.00206902	0.00184407	0.00307694	0.00167481	0.00346548
taxa132	1_Bacteroidetes;2_Bacteroidia;3_Bacteroidales;4_Rikenellaceae;5_dgA-11 gut group	-0.253927	-0.253253	0	0	0.00288078	0.00642772	0.00382532	0.00270667	0.00208825	0.00268418	0.00254451	0.0021969	0.00162701	0.00157097	0.00370802	0.00135021
taxa267	1_Firmicutes;2_Clostridia;3_Clostridiales;4_Lachnospiraceae;5_Agathobacter	-0.0842658	-0.0623004	0.15	0.6	0.00286741	0.00197187	0.00237485	0.00291591	0.00336531	0.00417118	0.00260085	0.00272303	0.00313338	0.00300072	0.00245049	0.00266761
taxa327	1_Firmicutes;2_Clostridia;3_Clostridiales;4_Peptostreptococcaceae;5_Terrisporobacter	-0.113689	-0.129427	0.31	0.64	0.00280132	0.00300635	0.00241572	0.00289607	0.00322672	0.00323022	0.00287548	0.0027161	0.00231168	0.00288334	0.00259662	0.00267708
taxa221	1_Firmicutes;2_Clostridia;3_Clostridiales;4_Clostridiales vadinBB60 group;Ambiguous_taxa	0.127567	0.153722	0.18	0.06	0.00279942	0.00296279	0.00205581	0.00227214	0.00274467	0.00279291	0.00224118	0.00227329	0.00175593	0.00317457	0.00267449	0.00635801
taxa368	1_Firmicutes;2_Clostridia;3_Clostridiales;4_Ruminococcaceae;5_Ruminococcus 2	-0.0710484	-0.0592595	0.24	0.5	0.00262126	0.000986791	0.00249661	0.00601	0.00252534	0.00280741	0.00242722	0.00128303	0.00246449	0.00315223	0.00234831	0.00199365
taxa259	1_Firmicutes;2_Clostridia;3_Clostridiales;4_Lachnospiraceae;5_[Eubacterium] ruminantium group	-0.0951035	-0.0574035	0.29	0.77	0.00237142	0.0025127	0.0021235	0.00193315	0.00146946	0.00240243	0.00196299	0.00399377	0.00259049	0.00283858	0.00194617	0.00210052
taxa357	1_Firmicutes;2_Clostridia;3_Clostridiales;4_Ruminococcaceae;5_Ruminococcaceae UCG-004	0.0663629	0.0749209	1	0.99	0.00236269	0.00242017	0.0019989	0.00247914	0.00212487	0.00206144	0.00198807	0.00193282	0.00271808	0.00271772	0.00247785	0.00291908
taxa396	1_Firmicutes;2_Negativicutes;3_Selenomonadales;4_Veillonellaceae;5_Anaerovibrio	-0.201292	-0.206921	0	0	0.00228422	0.002343	0.00217763	0.00191532	0.00376506	0.00385199	0.00252647	0.00208787	0.00237877	0.00134391	0.00182946	0.00067134
taxa405	1_Fusobacteria;2_Fusobacteriia;3_Fusobacteriales;4_Fusobacteriaceae;5_Fusobacterium	0.284605	0.284911	0	0	0.00219482	2.91256e-05	0	0.00350354	5.54946e-05	5.24677e-05	0.00228041	0.00408904	0.00169457	0.000837853	0.0101554	0.00147779
taxa103	1_Bacteroidetes;2_Bacteroidia;3_Bacteroidales;4_Muribaculaceae;__	-0.275398	-0.289233	0	0	0.0021908	0.00292236	0.00302865	0.00210899	0.00288698	0.00171102	0.00198321	0.00160643	0.00219454	0.00231504	0.00194849	0.000841286
taxa491	1_Proteobacteria;2_Gammaproteobacteria;3_Aeromonadales;4_Succinivibrionaceae;5_Succinivibrio	-0.0316685	-0.028737	0.73	0.79	0.00201777	0.000298356	0.00287127	0.00251488	0.00551829	0.00363408	0.00129319	0.00139954	0.00091229	0.00125832	0.00125153	0.000577748
taxa343	1_Firmicutes;2_Clostridia;3_Clostridiales;4_Ruminococcaceae;5_Negativibacillus	0.0605736	0.148205	0.39	0.1	0.00179379	0.000595354	0.000918301	0.00139756	0.00294835	0.0027304	0.00151158	0.00285568	0.00236378	0.00172951	0.00140478	0.00115709
taxa350	1_Firmicutes;2_Clostridia;3_Clostridiales;4_Ruminococcaceae;5_Ruminiclostridium 5	-0.0630014	-0.0343213	0.78	0.99	0.00173482	0.00192115	0.00145199	0.00168042	0.00176798	0.0016536	0.0016637	0.00158491	0.00202932	0.00185855	0.00162375	0.00179652
taxa242	1_Firmicutes;2_Clostridia;3_Clostridiales;4_Family XIII;__	0.0772582	0.131032	0.74	0.33	0.0016465	0.00210476	0.00119002	0.00112318	0.00121475	0.00158736	0.0016068	0.00136822	0.00183266	0.00237405	0.00165787	0.00208382
taxa271	1_Firmicutes;2_Clostridia;3_Clostridiales;4_Lachnospiraceae;5_Blautia	0.0838921	0.163829	0.26	0.01	0.00155667	0.000870563	0.000735579	0.00134855	0.00152713	0.0010685	0.00181334	0.00187468	0.00228631	0.00150392	0.00257117	0.00183143
taxa352	1_Firmicutes;2_Clostridia;3_Clostridiales;4_Ruminococcaceae;5_Ruminiclostridium 9	-0.184962	-0.157297	0.13	0.45	0.00154454	0.00255146	0.0014142	0.00130517	0.00134549	0.00140379	0.00168747	0.00147356	0.00164062	0.00144814	0.00126273	0.00145402
taxa114	1_Bacteroidetes;2_Bacteroidia;3_Bacteroidales;4_p-2534-18B5 gut group;5_uncultured bacterium	-0.156544	-0.153034	0	0.01	0.00154206	0.00309554	0.00173999	0.000895423	0.00134262	0.000751668	0.000527866	0.000810952	0.000885561	0.00128043	0.00345023	0.00126652
taxa278	1_Firmicutes;2_Clostridia;3_Clostridiales;4_Lachnospiraceae;5_Coprococcus 3	0.121639	0.183174	0.22	0.04	0.00153347	0.000826733	0.00106664	0.00174613	0.00174489	0.00136472	0.00130174	0.00186015	0.00149398	0.00144827	0.00168389	0.00251824
taxa391	1_Firmicutes;2_Erysipelotrichia;3_Erysipelotrichales;4_Erysipelotrichaceae;5_Turicibacter	0.062356	0.10947	0.79	0.58	0.00146641	0.00108901	0.00124653	0.00130346	0.000889057	0.00160917	0.00190582	0.00173184	0.00148656	0.00235803	0.00137997	0.00145908
taxa326	1_Firmicutes;2_Clostridia;3_Clostridiales;4_Peptostreptococcaceae;5_Romboutsia	0.189528	0.25682	0	0	0.0013218	0.000998102	0.000604773	0.000726955	0.000639065	0.000849481	0.00237482	0.000889351	0.00156807	0.00189093	0.00205859	0.00303345
taxa388	1_Firmicutes;2_Erysipelotrichia;3_Erysipelotrichales;4_Erysipelotrichaceae;5_Erysipelotrichaceae UCG-004	-0.150217	-0.143332	0.03	0.04	0.00130482	0.00251788	0.000982265	0.00134883	0.00104937	0.00118868	0.00127841	0.000815504	0.000460236	0.00164202	0.001525	0.00144417
taxa220	1_Firmicutes;2_Clostridia;3_Clostridiales;4_Clostridiales vadinBB60 group;__	0.106978	0.137221	0.64	0.4	0.0013039	0.00115759	0.000869095	0.00108333	0.00100292	0.00179333	0.00145512	0.00166885	0.00115815	0.00178141	0.00136499	0.00109568
taxa77	1_Actinobacteria;2_Coriobacteriia;3_Coriobacteriales;4_uncultured;5_uncultured bacterium	0.0287893	0.014751	0.99	1	0.00123025	0.00153185	0.000962671	0.00118432	0.0012711	0.00130639	0.00106457	0.000899404	0.00122412	0.00119071	0.00085495	0.0021176
taxa276	1_Firmicutes;2_Clostridia;3_Clostridiales;4_Lachnospiraceae;5_Coprococcus 1	-0.0653225	-0.0469446	0.42	0.64	0.00117946	0.000651584	0.00138432	0.00126618	0.00102143	0.000854219	0.00106051	0.000754833	0.00239837	0.000937645	0.00149035	0.000996635
taxa178	1_Fibrobacteres;2_Fibrobacteria;3_Fibrobacterales;4_Fibrobacteraceae;5_Fibrobacter	-0.253716	-0.258657	0	0	0.0011015	0.00252694	0.00111013	0.00109467	0.00118665	0.00111543	0.000983811	0.000728608	0.000747175	0.000179531	0.0010482	0.00121333
taxa376	1_Firmicutes;2_Erysipelotrichia;3_Erysipelotrichales;4_Erysipelotrichaceae;5_[Anaerorhabdus] furcosa group	-0.0918614	-0.0886637	0.57	0.63	0.00106933	0.00112499	0.000999842	0.00100743	0.000933697	0.000961124	0.000628644	0.000971136	0.00112182	0.00130335	0.00119226	0.00126591

## Sheet: B.Lose
Table S4. Gut microbial taxa correlated to pig body weight (Lose period)
ID	Taxa	R_Pearson	R_Spearman	P_Pearson	P_Spearman	Average relative abundance
						All mean	32W	34W	36W	38W
taxa211	1_Firmicutes;2_Clostridia;3_Clostridiales;4_Christensenellaceae;5_Christensenellaceae R-7 group	-0.319277	-0.366323	0.06	0.03	0.219609	0.192671	0.160058	0.262148	0.263558
taxa87	1_Bacteroidetes;2_Bacteroidia;3_Bacteroidales;4_Bacteroidaceae;5_Bacteroides	-0.0466192	-0.0541276	0.95	0.96	0.191926	0.232309	0.089554	0.200505	0.245336
taxa526	1_Proteobacteria;2_Gammaproteobacteria;3_Enterobacteriales;4_Enterobacteriaceae;5_Escherichia-Shigella	0.215679	0.297186	0.35	0.12	0.0597139	0.0438475	0.138859	0.0289711	0.0271784
taxa358	1_Firmicutes;2_Clostridia;3_Clostridiales;4_Ruminococcaceae;5_Ruminococcaceae UCG-005	-0.168899	-0.112289	0.63	0.73	0.0379114	0.0323957	0.0390942	0.0503341	0.0298216
taxa583	1_Verrucomicrobia;2_Verrucomicrobiae;3_Verrucomicrobiales;4_Akkermansiaceae;5_Akkermansia	-0.0587421	-0.0543152	0.66	0.58	0.0307828	0.029552	0.00519264	0.0153705	0.0730162
taxa252	1_Firmicutes;2_Clostridia;3_Clostridiales;4_Lachnospiraceae;__	0.0253577	0.114728	0.99	0.89	0.0302459	0.0332461	0.0338634	0.0310661	0.0228079
taxa116	1_Bacteroidetes;2_Bacteroidia;3_Bacteroidales;4_Porphyromonadaceae;5_Porphyromonas	0.282928	0.286398	0.03	0.04	0.0282217	0.0447073	0.0420294	0.0114485	0.0147015
taxa353	1_Firmicutes;2_Clostridia;3_Clostridiales;4_Ruminococcaceae;5_Ruminococcaceae NK4A214 group	-0.152199	-0.156848	0.82	0.8	0.0261251	0.0227135	0.0261916	0.0327143	0.0228809
taxa329	1_Firmicutes;2_Clostridia;3_Clostridiales;4_Ruminococcaceae;5_[Eubacterium] coprostanoligenes group	-0.133779	-0.0646341	0.77	0.95	0.0203237	0.017015	0.0225702	0.0245228	0.0171866
taxa355	1_Firmicutes;2_Clostridia;3_Clostridiales;4_Ruminococcaceae;5_Ruminococcaceae UCG-002	-0.107527	-0.0701689	0.93	0.97	0.0177267	0.0152419	0.0179948	0.0224363	0.0152337
taxa214	1_Firmicutes;2_Clostridia;3_Clostridiales;4_Clostridiaceae 1;5_Clostridium sensu stricto 1	0.212299	0.266323	0.32	0.21	0.0153833	0.0157783	0.0174121	0.0191278	0.009215
taxa295	1_Firmicutes;2_Clostridia;3_Clostridiales;4_Lachnospiraceae;5_Lachnospiraceae NK4A136 group	-0.122798	-0.0178236	0.8	0.99	0.014773	0.013064	0.0155078	0.0178517	0.0126684
taxa362	1_Firmicutes;2_Clostridia;3_Clostridiales;4_Ruminococcaceae;5_Ruminococcaceae UCG-010	-0.148293	-0.10788	0.74	0.8	0.0143737	0.0114	0.015942	0.0186456	0.0115072
taxa1	0_Archaea;1_Euryarchaeota;2_Methanobacteria;3_Methanobacteriales;4_Methanobacteriaceae;5_Methanobrevibacter	-0.287187	-0.222889	0.07	0.21	0.0135547	0.00925606	0.00466248	0.0118909	0.0284093
taxa305	1_Firmicutes;2_Clostridia;3_Clostridiales;4_Lachnospiraceae;5_Marvinbryantia	-0.026509	-0.0570356	0.97	0.91	0.0125847	0.0152773	0.012707	0.00892521	0.0134293
taxa483	1_Proteobacteria;2_Deltaproteobacteria;3_Desulfovibrionales;4_Desulfovibrionaceae;5_Desulfovibrio	-0.00777804	0.0289869	1	1	0.0121915	0.0125579	0.0113234	0.0140255	0.0108591
taxa541	1_Proteobacteria;2_Gammaproteobacteria;3_Pasteurellales;4_Pasteurellaceae;5_Pasteurella	0.29912	0.359756	0.03	0.01	0.0105232	0.00624777	0.0323108	0.00152434	0.00200964
taxa136	1_Bacteroidetes;2_Bacteroidia;3_Bacteroidales;4_Tannerellaceae;5_Parabacteroides	-0.147065	-0.207505	0.68	0.5	0.00905185	0.00999929	0.00570993	0.00843727	0.0120609
taxa247	1_Firmicutes;2_Clostridia;3_Clostridiales;4_Family XIII;5_Family XIII AD3011 group	-0.168071	-0.0552533	0.89	0.99	0.00874897	0.00786388	0.0101374	0.00869457	0.0083
taxa405	1_Fusobacteria;2_Fusobacteriia;3_Fusobacteriales;4_Fusobacteriaceae;5_Fusobacterium	0.304179	0.241651	0.02	0.05	0.00808625	0.00536684	0.0238451	0.00172637	0.00140666
taxa367	1_Firmicutes;2_Clostridia;3_Clostridiales;4_Ruminococcaceae;5_Ruminococcus 1	0.00155764	0.0882739	1	0.9	0.0080575	0.00735162	0.0091573	0.00950385	0.00621721
taxa234	1_Firmicutes;2_Clostridia;3_Clostridiales;4_Family XI;5_Ezakiella	0.304988	0.264165	0.03	0.11	0.00702142	0.00962732	0.0132433	0.00237705	0.00283803
taxa328	1_Firmicutes;2_Clostridia;3_Clostridiales;4_Ruminococcaceae;__	-0.21959	-0.169981	0.43	0.63	0.00679347	0.00666117	0.00491454	0.00949615	0.00610202
taxa225	1_Firmicutes;2_Clostridia;3_Clostridiales;4_Clostridiales vadinBB60 group;5_uncultured organism	-0.159973	-0.14803	0.51	0.5	0.0063425	0.00483662	0.00752491	0.00792499	0.00508348
taxa176	1_Epsilonbacteraeota;2_Campylobacteria;3_Campylobacterales;4_Campylobacteraceae;5_Campylobacter	0.290604	0.349531	0.03	0.01	0.00625669	0.0127105	0.0105967	0.00104813	0.00067145
taxa365	1_Firmicutes;2_Clostridia;3_Clostridiales;4_Ruminococcaceae;5_Ruminococcaceae UCG-014	-0.131332	-0.185929	0.88	0.79	0.00598268	0.00540077	0.0043919	0.0072076	0.00693045
taxa191	1_Firmicutes;2_Bacilli;3_Lactobacillales;__;__	0.0925253	0.0992495	0.52	0.5	0.00545899	0.00704249	0.00644187	0.00427921	0.00407238
taxa309	1_Firmicutes;2_Clostridia;3_Clostridiales;4_Lachnospiraceae;5_Roseburia	0.0731074	0.0935272	0.81	0.74	0.00530499	0.00527471	0.00814032	0.00451674	0.00328819
taxa344	1_Firmicutes;2_Clostridia;3_Clostridiales;4_Ruminococcaceae;5_Oscillibacter	-0.00367353	0.0123827	0.99	0.96	0.00487097	0.00399083	0.00673827	0.00600501	0.00274979
taxa221	1_Firmicutes;2_Clostridia;3_Clostridiales;4_Clostridiales vadinBB60 group;Ambiguous_taxa	-0.0795062	-0.0702627	0.87	0.85	0.0047514	0.00414302	0.00573255	0.00554814	0.00358191
taxa134	1_Bacteroidetes;2_Bacteroidia;3_Bacteroidales;4_Rikenellaceae;5_Rikenellaceae RC9 gut group	0.0432116	0.0470919	0.86	0.86	0.00432862	0.00560549	0.00326016	0.00604325	0.0024056
taxa566	1_Spirochaetes;2_Spirochaetia;3_Spirochaetales;4_Spirochaetaceae;5_Treponema 2	0.147111	0.089212	0.4	0.68	0.00417947	0.00309326	0.00411584	0.00826762	0.00124116
taxa567	1_Synergistetes;2_Synergistia;3_Synergistales;4_Synergistaceae;5_Cloacibacillus	-0.146517	-0.284897	0.4	0.15	0.00406831	0.00359302	0.0018573	0.00304228	0.00778065
taxa292	1_Firmicutes;2_Clostridia;3_Clostridiales;4_Lachnospiraceae;5_Lachnospiraceae AC2044 group	0.061146	0.0360225	0.87	0.91	0.00359297	0.00457085	0.00362134	0.00359451	0.0025852
taxa287	1_Firmicutes;2_Clostridia;3_Clostridiales;4_Lachnospiraceae;5_Hungatella	-0.0974567	-0.0634146	0.62	0.9	0.00358498	0.0038017	0.00289062	0.00325771	0.00438989
taxa304	1_Firmicutes;2_Clostridia;3_Clostridiales;4_Lachnospiraceae;5_Lachnospiraceae XPB1014 group	0.0349232	0.129268	0.92	0.69	0.00357547	0.00280874	0.00559473	0.00341673	0.0024817
taxa420	1_Proteobacteria;2_Alphaproteobacteria;3_Caulobacterales;4_Caulobacteraceae;5_Brevundimonas	0.17027	0.133208	0.21	0.31	0.00355577	0.00609985	0.00483113	0.00036312	0.00292898
taxa99	1_Bacteroidetes;2_Bacteroidia;3_Bacteroidales;4_Marinifilaceae;5_Butyricimonas	-0.0185437	-0.0742964	0.97	0.85	0.00355369	0.00430962	0.00175627	0.00333948	0.0048094
taxa334	1_Firmicutes;2_Clostridia;3_Clostridiales;4_Ruminococcaceae;5_Candidatus Soleaferrea	-0.0379725	0.032364	0.9	0.94	0.00340841	0.00247395	0.0049403	0.00415348	0.0020659
taxa197	1_Firmicutes;2_Bacilli;3_Lactobacillales;4_Carnobacteriaceae;5_Atopostipes	0.10204	0.030394	0.4	0.8	0.00340718	0.00262291	0.0056332	0.00298128	0.00239135
taxa582	1_Verrucomicrobia;2_Verrucomicrobiae;3_Opitutales;4_Puniceicoccaceae;5_Cerasicoccus	0.0086893	0.0574109	0.96	0.77	0.00313052	0.00284827	0.00201691	0.00650881	0.00114807
taxa108	1_Bacteroidetes;2_Bacteroidia;3_Bacteroidales;4_Muribaculaceae;5_uncultured bacterium	0.0100887	0.0839587	1	0.84	0.00292005	0.00309021	0.00334668	0.00336367	0.00187962
taxa345	1_Firmicutes;2_Clostridia;3_Clostridiales;4_Ruminococcaceae;5_Oscillospira	-0.167828	-0.0152908	0.44	0.95	0.00279463	0.00193012	0.00371592	0.00327569	0.00225677
taxa34	1_Actinobacteria;2_Actinobacteria;3_Actinomycetales;4_Actinomycetaceae;5_Arcanobacterium	0.0681767	0.101501	0.73	0.6	0.00264691	0.00368511	0.00316474	0.000775979	0.00296183
taxa372	1_Firmicutes;2_Clostridia;3_Clostridiales;4_Ruminococcaceae;5_uncultured	-0.101306	-0.0126642	0.83	0.99	0.00255425	0.00205427	0.00319285	0.00307098	0.00189891
taxa574	1_Tenericutes;2_Mollicutes;3_Mollicutes RF39;4_uncultured bacterium;5_uncultured bacterium	0.115642	0.0979362	0.51	0.55	0.0025214	0.00145132	0.00444442	0.00309351	0.00109637
taxa432	1_Proteobacteria;2_Alphaproteobacteria;3_Rhizobiales;4_Beijerinckiaceae;5_Bosea	0.13263	0.137805	0.39	0.34	0.00243934	0.000684832	0.00736511	0.00109722	0.000610187
taxa361	1_Firmicutes;2_Clostridia;3_Clostridiales;4_Ruminococcaceae;5_Ruminococcaceae UCG-009	0.0691589	0.0711069	0.8	0.87	0.0022797	0.00184407	0.00261036	0.00321576	0.0014486
taxa371	1_Firmicutes;2_Clostridia;3_Clostridiales;4_Ruminococcaceae;5_UBA1819	-0.0506138	0.00637899	0.99	1	0.00210206	0.00206653	0.0019619	0.00233368	0.00204611
taxa220	1_Firmicutes;2_Clostridia;3_Clostridiales;4_Clostridiales vadinBB60 group;__	-0.15193	-0.11182	0.63	0.69	0.00202617	0.00154563	0.00246535	0.00229897	0.00179474
taxa364	1_Firmicutes;2_Clostridia;3_Clostridiales;4_Ruminococcaceae;5_Ruminococcaceae UCG-013	-0.0132167	-0.0205441	0.98	0.95	0.00202482	0.00168435	0.00250324	0.00267453	0.00123718
taxa523	1_Proteobacteria;2_Gammaproteobacteria;3_Chromatiales;4_Chromatiaceae;5_Candidatus Thiobios	0.0396442	-0.015666	0.8	0.87	0.00199784	0.00137332	0.00380896	0.00143881	0.00137029
taxa352	1_Firmicutes;2_Clostridia;3_Clostridiales;4_Ruminococcaceae;5_Ruminiclostridium 9	-0.134659	-0.112383	0.86	0.92	0.00192099	0.0017039	0.00212679	0.00222527	0.00162798
taxa35	1_Actinobacteria;2_Actinobacteria;3_Actinomycetales;4_Actinomycetaceae;5_Mobiluncus	0.259166	0.250938	0.05	0.07	0.00190223	0.0050481	0.00192703	0.000316506	0.000317309
taxa351	1_Firmicutes;2_Clostridia;3_Clostridiales;4_Ruminococcaceae;5_Ruminiclostridium 6	-0.107619	-0.0426829	0.81	0.96	0.00188319	0.00181193	0.00196239	0.00236964	0.00138881
taxa113	1_Bacteroidetes;2_Bacteroidia;3_Bacteroidales;4_p-251-o5;5_uncultured bacterium	0.0580059	0.0337711	0.71	0.78	0.00185186	0.00272186	0.0018089	0.00139549	0.0014812
taxa342	1_Firmicutes;2_Clostridia;3_Clostridiales;4_Ruminococcaceae;5_Intestinimonas	-0.213994	-0.267448	0.69	0.53	0.00183861	0.00143694	0.00140976	0.00263452	0.00187322
taxa392	1_Firmicutes;2_Erysipelotrichia;3_Erysipelotrichales;4_Erysipelotrichaceae;5_uncultured	0.0455617	0.061257	0.94	0.96	0.00173041	0.00134105	0.00239862	0.00215842	0.00102356
taxa357	1_Firmicutes;2_Clostridia;3_Clostridiales;4_Ruminococcaceae;5_Ruminococcaceae UCG-004	-0.0667881	-0.0858349	0.96	0.94	0.00168449	0.00161601	0.00162009	0.00213425	0.00136762
taxa560	1_Proteobacteria;2_Gammaproteobacteria;3_Xanthomonadales;4_Xanthomonadaceae;5_Stenotrophomonas	0.135779	0.197561	0.4	0.23	0.00167878	0.00129308	0.00383599	0.000725475	0.000860564
taxa266	1_Firmicutes;2_Clostridia;3_Clostridiales;4_Lachnospiraceae;5_Acetitomaculum	0.120167	0.177674	0.42	0.22	0.00166003	0.000876568	0.00414161	0.000944727	0.000677206
taxa316	1_Firmicutes;2_Clostridia;3_Clostridiales;4_Lachnospiraceae;5_XBB1006	0.0129104	0.093152	0.99	0.83	0.00161089	0.00113968	0.00262865	0.00147602	0.00119923
taxa127	1_Bacteroidetes;2_Bacteroidia;3_Bacteroidales;4_Prevotellaceae;5_Prevotellaceae UCG-001	-0.00690458	-0.00947467	0.96	0.96	0.00155576	0.00267102	0.00124828	0.00123258	0.00107114
taxa177	1_Epsilonbacteraeota;2_Campylobacteria;3_Campylobacterales;4_Helicobacteraceae;5_Helicobacter	0.144497	0.259099	0.39	0.14	0.00155479	0.00110383	0.00331681	0.001309	0.000489545
taxa77	1_Actinobacteria;2_Coriobacteriia;3_Coriobacteriales;4_uncultured;5_uncultured bacterium	-0.161066	-0.135835	0.8	0.85	0.00153912	0.00130033	0.00161179	0.00165037	0.001594
taxa192	1_Firmicutes;2_Bacilli;3_Lactobacillales;4_Aerococcaceae;__	0.0322284	0.034334	0.77	0.82	0.00149355	0.00106618	0.00246126	0.00131617	0.00113058
taxa475	1_Proteobacteria;2_Alphaproteobacteria;3_Sphingomonadales;4_Sphingomonadaceae;5_Sphingomonas	0.158115	0.159287	0.27	0.26	0.00147807	0.00254287	0.00196416	0	0.00140526
taxa238	1_Firmicutes;2_Clostridia;3_Clostridiales;4_Family XI;5_Parvimonas	0.106438	0.190713	0.56	0.27	0.00137678	0.00100884	0.00286636	0.000971794	0.000660123
taxa385	1_Firmicutes;2_Erysipelotrichia;3_Erysipelotrichales;4_Erysipelotrichaceae;5_Erysipelatoclostridium	0.110405	0.124015	0.64	0.57	0.00137126	0.0012142	0.00150727	0.00188627	0.000877317
taxa223	1_Firmicutes;2_Clostridia;3_Clostridiales;4_Clostridiales vadinBB60 group;5_uncultured bacterium	0.0252835	-0.0366792	0.94	0.9	0.00135116	0.00151852	0.00141205	0.00152077	0.000953291
taxa514	1_Proteobacteria;2_Gammaproteobacteria;3_Betaproteobacteriales;4_Rhodocyclaceae;5_Methyloversatilis	0.170435	0.190901	0.22	0.21	0.00130934	0.00375182	0.00094119	0.000267734	0.000276616
taxa564	1_Spirochaetes;2_Spirochaetia;3_Spirochaetales;4_Spirochaetaceae;5_Sphaerochaeta	0.0644464	0.0707317	0.69	0.76	0.00130557	0.000935344	0.00190199	0.00195214	0.000432815
taxa167	1_Cyanobacteria;2_Oxyphotobacteria;3_Limnotrichales;4_Limnotrichaceae;5_Limnothrix	0.0409921	0.0724203	0.79	0.59	0.00129585	0.000937527	0.00207096	0.00102613	0.00114878
taxa239	1_Firmicutes;2_Clostridia;3_Clostridiales;4_Family XI;5_Peptoniphilus	0.208882	0.213602	0.2	0.24	0.00127343	0.0020992	0.00197402	0.000386398	0.000634085
taxa341	1_Firmicutes;2_Clostridia;3_Clostridiales;4_Ruminococcaceae;5_Hydrogenoanaerobacterium	-0.102736	-0.155629	0.97	0.88	0.00127251	0.00124843	0.00112091	0.00134681	0.00137389
taxa38	1_Actinobacteria;2_Actinobacteria;3_Corynebacteriales;4_Corynebacteriaceae;__	0.0868817	0.0831144	0.55	0.51	0.00124184	0.00164951	0.00156406	0.000870018	0.000883774
taxa380	1_Firmicutes;2_Erysipelotrichia;3_Erysipelotrichales;4_Erysipelotrichaceae;5_Candidatus Stoquefichus	-0.21219	-0.292964	0.16	0.09	0.00119053	0.000827078	0.000465761	0.00133253	0.00213676
taxa285	1_Firmicutes;2_Clostridia;3_Clostridiales;4_Lachnospiraceae;5_GCA-900066575	0.0307146	0.110131	0.85	0.56	0.00117266	0.000854454	0.0019708	0.00116079	0.000704594
taxa340	1_Firmicutes;2_Clostridia;3_Clostridiales;4_Ruminococcaceae;5_GCA-900066225	-0.102585	-0.118668	0.79	0.8	0.00116272	0.000893939	0.00109622	0.00167686	0.000983866
taxa278	1_Firmicutes;2_Clostridia;3_Clostridiales;4_Lachnospiraceae;5_Coprococcus 3	0.0772777	0.0589118	0.64	0.77	0.00116004	0.00101363	0.00167696	0.000739129	0.00121045
taxa126	1_Bacteroidetes;2_Bacteroidia;3_Bacteroidales;4_Prevotellaceae;5_Prevotellaceae NK3B31 group	-0.0360665	0.0364916	0.81	0.85	0.00114448	0.00147707	0.00105088	0.00130614	0.00074384
taxa250	1_Firmicutes;2_Clostridia;3_Clostridiales;4_Family XIII;5_S5-A14a	0.170832	0.235835	0.27	0.17	0.00110064	0.0018529	0.00140249	0.000512281	0.000634908
taxa76	1_Actinobacteria;2_Coriobacteriia;3_Coriobacteriales;4_Eggerthellaceae;5_uncultured	-0.0944961	-0.0606004	0.78	0.95	0.00105799	0.00109501	0.0010152	0.00119017	0.000931586
taxa117	1_Bacteroidetes;2_Bacteroidia;3_Bacteroidales;4_Prevotellaceae;__	0.11912	0.117167	0.47	0.51	0.00102332	0.00168883	0.00152916	0.000489933	0.000385355
taxa128	1_Bacteroidetes;2_Bacteroidia;3_Bacteroidales;4_Prevotellaceae;5_Prevotellaceae UCG-003	0.0201159	0.0236398	0.91	0.91	0.0010198	0.00114667	0.00100359	0.00110959	0.000819381
taxa233	1_Firmicutes;2_Clostridia;3_Clostridiales;4_Family XI;5_Anaerococcus	0.290072	0.273171	0.03	0.05	0.00101783	0.00212298	0.00134414	8.47076e-05	0.000519494
