# Supplementary material for: Dynamic changes of fecal microbiota in a weight-change model of Bama minipigs
Source: Front Microbiol. 2023 Oct 20;14:1239847. doi: 10.3389/fmicb.2023.1239847 (PMC10623433; doi:10.3389/fmicb.2023.1239847)
Supplement: Supplementary file 6 [file Table_6.XLSX]

## Sheet: weight
Table S6. Weight chart of all animals throughout the experiment (Kg)
Stage	Technical_No.	Cage_No.	0week	3week	5week	8week	9week	11week	13week	15week	17week	20week	22week	24week	27week	32week	34week	36week	38week
Gain	BH1	64	60	68.8	76	83.5	84.7	86	88	90.8	89	90	91.9	98	97.7	NA	NA	NA	NA
Gain	BH10	49	70	79.9	90	98	101	104	104	106.1	109	107	109.5	116	116	NA	NA	NA	NA
Gain	BH11	59	71	74.6	81	87	88.5	90	95	101.2	105	104	148.8	115	117	NA	NA	NA	NA
Gain	BH12	13	71	76.3	86	96.5	98.7	101	99	101.4	103	108	112.9	119	118.7	NA	NA	NA	NA
Gain	BH13	57	73	82	93	96	100.5	105	110	109.6	110	113	113	118.5	119	NA	NA	NA	NA
Gain	BH14	30	77	89.5	90	105	108	111	113	114.8	106	111	116.6	124	121	NA	NA	NA	NA
Gain	BH15	65	78	87.8	96	107	108	109	115	116.2	118	116	116.5	120	122	NA	NA	NA	NA
Gain	BH16	24	72	83.1	89.9	99.9	102.9	106	103	107.3	112	113	118	130	122	NA	NA	NA	NA
Gain	BH17	44	73	83.4	88.8	100	99	98	108	107	115	111	115	118	122	NA	NA	NA	NA
Gain	BH18	37	75	83.1	89	98	101.5	105	108	103.5	120	119	120.2	127	124	NA	NA	NA	NA
Gain	BH19	39	76	82.4	86.5	96	99	102	109	104.8	107	112	115.9	123	126	NA	NA	NA	NA
Gain	BH2	48	68	75.7	84	88	100	112	86	93.5	101.5	96	99.4	103	99	NA	NA	NA	NA
Gain	BH20	22	78	84.7	99	102	106	110	112	113.4	121	123	123.7	130	131	NA	NA	NA	NA
Gain	BH21	46	78	93.1	101	111	110.8	110.7	115	118.3	120	123	124.2	130	132	NA	NA	NA	NA
Gain	BH22	21	75	83.1	90.6	103	106	109	118	117.3	127	127	126.7	130	132.5	NA	NA	NA	NA
Gain	BH23	42	74	84.8	83	95	103.5	112	115	114.8	122	124	126.7	130.8	133	NA	NA	NA	NA
Gain	BH24	51	82	91.2	90	101.9	103.7	105.5	106	112.7	117	116	123	130	133	NA	NA	NA	NA
Gain	BH25	20	90	72.2	80.5	89	94	99	107	110.5	115.5	118	122.6	131.7	138	NA	NA	NA	NA
Gain	BH26	8	70	79.1	87.6	97	100	103	112	115.6	123	120	123	131	140	NA	NA	NA	NA
Gain	BH27	26	73	88.2	99	111.3	114.6	118	125	127.8	136	139	123.2	132	140	NA	NA	NA	NA
Gain	BH28	71	80	80.5	91	94	95.5	97	108.7	106	120	118	120.5	130	145	NA	NA	NA	NA
Gain	BH29	63	77	92.2	97	111.6	111.3	111	116	118.7	124	123	127.3	134	147	NA	NA	NA	NA
Gain	BH3	9	73	77.2	87	91	92	93	93	94.7	101.5	99	95.4	100	99.7	NA	NA	NA	NA
Gain	BH30	27	63	90.3	98	109	110.5	112	127	120	128	121	143.3	137	134	NA	NA	NA	NA
Gain	BH31	34	65	83.9	94	103	104.4	105.8	117	117	120	125	130.5	138	134.7	NA	NA	NA	NA
Gain	BH32	5	75	81.3	92.8	93	104	115	122	121.6	129	129	133.6	139	135	NA	NA	NA	NA
Gain	BH33	61	73	91.7	97	101	109.5	118	115	124	129	131	136	143	135	NA	NA	NA	NA
Gain	BH34	3	82	87.5	95	108	110.6	113.3	123	124.4	134	128	137.8	143	137	NA	NA	NA	NA
Gain	BH35	62	75	88.8	100	114	114.5	115	99	113.3	125	128	135.4	146	148	NA	NA	NA	NA
Gain	BH36	70	77	86.8	93	105	108.2	111.5	118	110.2	131	128	131.8	141	148.7	NA	NA	NA	NA
Gain	BH37	52	77	87.4	106	120	123.8	127.7	110	135.7	140	135	140.3	145	150	NA	NA	NA	NA
Gain	BH38	7	79	91.5	106	111	118	125	125	123	139	136	140	147	153.5	NA	NA	NA	NA
Gain	BH39	12	83	93.3	105	119	120	121	127	123.2	141	137	103.3	150	154	NA	NA	NA	NA
Gain	BH4	23	62	71.6	73	81	84	87	94	94.8	100	97	98.7	101	103	NA	NA	NA	NA
Gain	BH40	60	81	92.3	101	117	118	119	131	130	142	141	144.4	152	156	NA	NA	NA	NA
Gain	BH41	68	77	91.2	100.5	111	114.5	118	127	128.6	136	139	147.5	155	158	NA	NA	NA	NA
Gain	BH42	6	88	101.5	105.7	117	120	123	107	134.4	148	145	109	158	160	NA	NA	NA	NA
Gain	BH43	58	90	91.1	99	105	106	107	99	107.3	124	133	140.9	153	160	NA	NA	NA	NA
Gain	BH44	29	85	93.3	112	115	125	135	141	142.2	145	150	152.7	163	165.1	NA	NA	NA	NA
Gain	BH45	50	76	91.5	104	120	123.5	127	124	136.7	149	144	153	163	168	NA	NA	NA	NA
Gain	BH46	19	83	100.8	102	115	122.5	130	137	136.6	143	149	156	161	169	NA	NA	NA	NA
Gain	BH47	32	74	93.6	104	123	129	135	140	126.1	159	159	163.7	169	174	NA	NA	NA	NA
Gain	BH48	11	79	98.1	118	135	139	143	145	155.3	169	165	167.3	182	181.8	NA	NA	NA	NA
Gain	BH5	69	69	70.8	77.5	86	87.5	89	93	96.3	100	97	100.7	107	108	NA	NA	NA	NA
Gain	BH6	31	67	81.8	90	94	96.5	99	104	98.9	103	104	108.4	110	112	NA	NA	NA	NA
Gain	BH7	47	64	73.1	81	87	89	91	90	97	103	106	104	109	113	NA	NA	NA	NA
Gain	BH8	40	77	82.3	86	95	98.5	102	104	96.6	107	108	108.4	115	115	NA	NA	NA	NA
Gain	BH9	38	75	87.1	90	100.7	103.8	107	111	112	111	113	112.8	115	115	NA	NA	NA	NA
#	#	#	#	#	#	#	#	#	#	#	#	#	#	#	#	#	#	#	#
Lose	BJ1	1	67	78.6	83	86	90.7	95.4	96	96	98	100	108	111	114.6	100.6	95.6	91.9	87.5
Lose	BJ10	45	62	76.3	85.6	95	99	103	103	97.3	117	117	122.3	125	131.05	114.8	110.2	107.8	105.5
Lose	BJ2	16	64	76.6	79	93	95.5	98	99	101.7	106	105	105.9	111	117.7	102.6	99.2	97.4	95.4
Lose	BJ3	28	81	85.7	95	101	101	101	101	104.7	111	106	104	112	113.5	99.8	95.9	94.8	89.2
Lose	BJ4	33	65	69	82	87	89.3	91.7	92	94.1	97.5	101	106.7	114	116.6	102.6	98.4	95.7	86.2
Lose	BJ5	43	55	70.4	78	90	92.7	95.5	102	106.4	107	106	126.7	117	128.5	106.2	100.7	98.2	89.9
Lose	BJ6	4	69	77.5	86.5	102	104.5	107	103	111.8	103	99	109.4	117	121	105.6	102.2	100.1	91.06
Lose	BJ7	35	81	88.7	93	95	99	103	108	106.5	103	118	113.8	120	125.7	108.4	104.2	101.4	96.8
Lose	BJ8	10	65	78.1	84	93	97.3	101.7	110	107.4	109	115	118.6	121	126.5	111	106.1	104.8	100.9
Lose	BJ9	2	81	89.3	92	102	105.5	109	107	111.6	115	113	113.4	122.7	127	109.6	105.1	101.9	98.7
