# Supplementary material for: Dynamic changes of fecal microbiota in a weight-change model of Bama minipigs
Source: Front Microbiol. 2023 Oct 20;14:1239847. doi: 10.3389/fmicb.2023.1239847 (PMC10623433; doi:10.3389/fmicb.2023.1239847)
Supplement: Supplementary file 7 [file Table_7.XLSX]

## Sheet: A.phylum
Table S7A. LEfSe analysis results at phylum level
Taxa	Sig_group	Log_value	LDA_values	P	Average relative abundance
					Gain	Lose
0_Archaea_1_Euryarchaeota	lose	4.1629	3.62438	2.7857e-10	0.00567021	0.0145512
1_Actinobacteria	lose	4.05254	3.66972	4.72401e-21	0.00270888	0.0112859
1_Bacteroidetes	ns	5.45012	-	-	0.281919	0.257389
1_Epsilonbacteraeota	lose	3.89273	3.56348	9.5364e-15	0.000798772	0.00781149
1_Fibrobacteres	gain	3.04199	2.71005	2.3473e-11	0.0011015	0.000136533
1_Firmicutes	gain	5.81532	4.68053	3.4961e-05	0.653609	0.552012
1_Fusobacteria	lose	3.90913	3.51596	9.87509e-14	0.00247806	0.00811211
1_Proteobacteria	lose	4.99597	4.62153	8.90037e-19	0.0177572	0.0990764
1_Spirochaetes	gain	4.41274	4.00241	1.68557e-18	0.0258667	0.00549912
1_Synergistetes	lose	3.6483	3.56023	2.23098e-24	0.000181018	0.00444937
1_Tenericutes	gain	3.57672	2.69406	0.0169472	0.0037733	0.00317317
1_Verrucomicrobia	lose	4.53037	4.18634	3.25891e-24	0.00106335	0.0339133
Others	gain	3.48752	2.73839	0.00234798	0.0030727	0.00259034

## Sheet: B.genus
Table S7B. LEfSe analysis results at genus level
Taxa	Sig_group	Log_value	LDA_values	P	Average relative abundance
					Gain	Lose
1_Firmicutes; 2_Clostridia; 3_Clostridiales; 4_Ruminococcaceae (43 taxa, UCG-005 and NK4A214 group..)	gain	5.49131	4.88995	1.27117e-19	0.309962	0.156428
1_Firmicutes; 2_Clostridia; 3_Clostridiales; 4_Ruminococcaceae; 5_Ruminococcus 1	gain	4.14577	3.49519	3.12664e-10	0.0139884	0.0080575
1_Firmicutes; 2_Clostridia; 3_Clostridiales; 4_Ruminococcaceae; 5_Oscillibacter	gain	4.024	3.46669	6.48042e-14	0.0105682	0.00487097
1_Firmicutes; 2_Clostridia; 3_Clostridiales; 4_Christensenellaceae (3 taxa, R-7 group..)	lose	5.34259	4.84706	8.7913e-19	0.0778002	0.220085
1_Firmicutes; 2_Clostridia; 3_Clostridiales; 4_Lachnospiraceae (64 taxa, NK4A136 and XPB1014 group..)	gain	5.1875	4.61659	4.42438e-21	0.153991	0.0715415
1_Firmicutes; 2_Clostridia; 3_Clostridiales; 4_Lachnospiraceae; 5_Marvinbryantia	lose	4.09984	3.78581	4.28777e-25	0.000658928	0.0125847
1_Firmicutes; 2_Bacilli; 3_Lactobacillales; 4_Lactobacillaceae; 5_Lactobacillus	gain	4.2899	3.98197	1.77634e-22	0.0194938	0.000661664
1_Firmicutes; 2_Clostridia; 3_Clostridiales; 4_Clostridiaceae 1; 5_Clostridium sensu stricto 1	lose	4.18705	3.56651	5.12288e-10	0.0079087	0.0153833
1_Firmicutes; 2_Bacilli; 3_Lactobacillales; 4_Streptococcaceae; 5_Streptococcus	gain	4.11428	3.79015	2.29649e-19	0.0130101	0.000507219
1_Bacteroidetes; 2_Bacteroidia; 3_Bacteroidales; 4_Bacteroidaceae; 5_Bacteroides	lose	5.28313	4.9364	2.6881e-23	0.0207036	0.191926
1_Bacteroidetes; 2_Bacteroidia; 3_Bacteroidales; 4_p-251-o5; 5_uncultured	gain	4.84606	4.53334	9.49475e-25	0.0701546	0.00185186
1_Bacteroidetes; 2_Bacteroidia; 3_Bacteroidales; 4_Prevotellaceae (13 taxa, NK3B31 group..)	gain	4.77589	4.42037	2.30028e-22	0.0596888	0.00644045
1_Bacteroidetes; 2_Bacteroidia; 3_Bacteroidales; 4_Prevotellaceae; 5_Prevotella 1	gain	4.12764	3.82743	4.13634e-24	0.0134165	0.000218788
1_Bacteroidetes; 2_Bacteroidia; 3_Bacteroidales; 4_Rikenellaceae (5 taxa, RC9 gut group..)	gain	4.65895	4.29944	8.47617e-25	0.0455983	0.00569055
1_Bacteroidetes; 2_Bacteroidia; 3_Bacteroidales; 4_Muribaculaceae (10 taxa)	gain	4.57797	4.23203	2.4265e-24	0.037842	0.00369901
1_Bacteroidetes; 2_Bacteroidia; 3_Bacteroidales; 4_Paludibacteraceae; 5_uncultured	gain	4.08439	3.77243	3.79404e-23	0.0121449	0.000852185
1_Bacteroidetes; 2_Bacteroidia; 3_Bacteroidales; 4_Porphyromonadaceae; 5_Porphyromonas	lose	4.45058	4.14873	7.09307e-51	1.44607e-05	0.0282217
1_Proteobacteria; 2_Gammaproteobacteria; 3_Enterobacteriales; 4_Enterobacteriaceae; 5_Escherichia-Shigella	lose	4.77608	4.45238	4.61821e-19	0.00600255	0.0597139
1_Proteobacteria; 2_Deltaproteobacteria; 3_Desulfovibrionales; 4_Desulfovibrionaceae; 5_Desulfovibrio	lose	4.08606	3.61397	1.04809e-21	0.00409315	0.0121915
1_Proteobacteria; 2_Gammaproteobacteria; 3_Pasteurellales; 4_Pasteurellaceae; 5_Pasteurella	lose	4.02215	3.73677	2.31403e-42	3.9949e-05	0.0105231
1_Spirochaetes; 2_Spirochaetia; 3_Spirochaetales; 4_Spirochaetaceae; 5_Treponema 2	gain	4.35265	3.96244	8.47195e-19	0.0225241	0.00417947
1_Verrucomicrobia; 2_Verrucomicrobiae; 3_Verrucomicrobiales; 4_Akkermansiaceae; 5_Akkermansia	lose	4.48831	4.16058	5.881e-25	0.000790773	0.0307828
0_Archaea; 1_Euryarchaeota; 2_Methanobacteria; 3_Methanobacteriales; 4_Methanobacteriaceae; 5_Methanobrevibacter	lose	4.13209	3.65073	1.25249e-10	0.00491978	0.0135547
Others	lose	5.14623	4.35162	1.14614e-05	0.0946853	0.140034
